# Supplementary material for: New cycle, same old mistakes? Overlapping vs. discrete generations in long-term recurrent selection
Source: BMC Genomics. 2022 Oct 31;23:736. doi: 10.1186/s12864-022-08929-3 (PMC9624058; doi:10.1186/s12864-022-08929-3)
Supplement: Supplementary file 3 — Supplementary Material 3 [file 12864_2022_8929_MOESM3_ESM.r]

#this file is the script used to run the 50-cycle simulation
#however, please note that the simulation was in fact run on an HPCC due to time/memory needs
#each scenario was run separately for a given heritability and simulation replicate on the HPCC
#depending on the scenario, this takes 1 hr - 5 days
#as a sample, this script details how to run a scenario for a given heritability and simulation replicate
#it would take a long time to run-- maybe 20-30 days and 12G of RAM
#it is not practical to actually replicate this simulation without an HPCC

##################### load packages ############################
library(AlphaSimR)
library(abind)
library(pedigree)
library(optiSel)

#load seed environment with heritability set
#change this line to run a different simulation replicate and heritability
load("h5SeedEnvironment1.RData") #for example: simulation rep1 for heritability = 0.5

RsltMat<- array(dim = c(50, 46)) #genetic gains
SdRsltMat <- array(dim = c(50, 46)) #sd on genetic gains
AgeMat<- array(dim = c(50, 46)) #ages
RsMat<- array(dim = c(50, 46)) #residuals
RsMatTrue<- array(dim = c(50, 46)) #true residuals
ErMatP<- array(dim = c(50, 46)) #error, parents
ErMatAl<- array(dim = c(50, 46)) #error, all
AccMat <- array(dim = c(50, 46)) #accuracies, all
AccPMat <- array(dim = c(50, 46)) #parent accuracies
AccTMat <- array(dim = c(50, 46)) #training set accuracies
AccCMat <- array(dim = c(50, 46)) #breeding candidate accuracies
#MeanInbrMatP <- array(dim = c(50, 46)) #parent inbreeding (pedigree)
#MeanGInbrMatP <- array(dim = c(50, 46)) #parent inbreeding (genomic)
#SdInbrMatP <- array(dim = c(50, 46)) #parent inbreeding sd (pedigree)
#SdGInbrMatP <- array(dim = c(50, 46)) #parent inbreeding sd (genomic)
#MeanInbrMatAl <- array(dim = c(50, 46)) #current generation inbreeding (pedigree)
MeanGInbrMatAl <- array(dim = c(50, 46)) #current generation inbreeding (genomic)
#SdInbrMatAl <- array(dim = c(50, 46)) #current generation inbreeding sd (pedigree)
SdGInbrMatAl <- array(dim = c(50, 46)) #current generation inbreeding sd (genomic)
#Fispx0Mat <- array(dim = c(50,10,20)) #Fis parent against pop0
#Fiscx0Mat <- array(dim = c(50,10,20)) #Fis curgen against pop0
#Fispx1Mat <- array(dim = c(50,10,20)) #Fis parent against p1
#Fiscx1Mat <- array(dim = c(50,10,20)) #Fis curgen against p1
MatAll_VarG <- array(dim = c(50, 46)) #genetic variance all
MatPar_VarG <- array(dim = c(50, 46)) #genetic variance parents
MatCur_VarG <- array(dim = c(50, 46)) #genetic variance curgen
MatAll_VarP <- array(dim = c(50, 46)) #phenotypic variance all
MatPar_VarP <- array(dim = c(50, 46)) #phenotypic variance parents
MatCur_VarP <- array(dim = c(50, 46)) #phenotypic variance current gen
#SolveMat <- array(dim = c(50, 3, 46))

#note: not all of the scenarios listed below are presented in the manuscript
#only scenarios 1, 5, 6, 10, 11, 15, 16, 20, 21, 25, 26, 30, 31, 35, 36, and 40-46 are presented
#the code for both presented and unpresented scenarios is provided in case useful
#results of some unpresented scenarios are available upon request
#the unpresented scenarios are additional variations on the training set used for genomic prediction

#scenarios
#1 = Discrete genomic truncation selection with training on all generations
#2 = Discrete genomic truncation selection with training on a random sample of individuals from all generations
#3 = Discrete genomic truncation selection with training on the first generation only
#4 = Discrete genomic truncation selection with training on the current generation only
#5 = Discrete genomic truncation selection with training on the previous five generations only
#6 = Discrete genomic OCS at Ne = 10 with training on all generations
#7 = Discrete genomic OCS at Ne = 10 with training on a random sample of individuals from all generations
#8 = Discrete genomic OCS at Ne = 10 with training on the first generation only
#9 = Discrete genomic OCS at Ne = 10 with training on the current generation only
#10 = Discrete genomic OCS at Ne = 10 with training on the previous five generations only
#11 = Discrete genomic OCS at Ne = 45 with training on all generations
#12 = Discrete genomic OCS at Ne = 45 with training on a random sample of individuals from all generations
#13 = Discrete genomic OCS at Ne = 45 with training on the first generation only
#14 = Discrete genomic OCS at Ne = 45 with training on the current generation only
#15 = Discrete genomic OCS at Ne = 45 with training on the previous five generations only
#16 = Discrete genomic OCS at Ne = 100 with training on all generations
#17 = Discrete genomic OCS at Ne = 100 with training on a random sample of individuals from all generations
#18 = Discrete genomic OCS at Ne = 100 with training on the first generation only
#19 = Discrete genomic OCS at Ne = 100 with training on the current generation only
#20 = Discrete genomic OCS at Ne = 100 with training on the previous five generations only
#21 = Overlapping genomic truncation selection with training on all generations
#22 = Overlapping genomic truncation selection with training on a random sample of individuals from all generations
#23 = Overlapping genomic truncation selection with training on the first generation only
#24 = Overlapping genomic truncation selection with training on the current generation only
#25 = Overlapping genomic truncation selection with training on the previous five generations only
#26 = Overlapping genomic OCS at Ne = 10 with training on all generations
#27 = Overlapping genomic OCS at Ne = 10 with training on a random sample of individuals from all generations
#28 = Overlapping genomic OCS at Ne = 10 with training on the first generation only
#29 = Overlapping genomic OCS at Ne = 10 with training on the current generation only
#30 = Overlapping genomic OCS at Ne = 10 with training on the previous five generations only
#31 = Overlapping genomic OCS at Ne = 45 with training on all generations
#32 = Overlapping genomic OCS at Ne = 45 with training on a random sample of individuals from all generations
#33 = Overlapping genomic OCS at Ne = 45 with training on the first generation only
#34 = Overlapping genomic OCS at Ne = 45 with training on the current generation only
#35 = Overlapping genomic OCS at Ne = 45 with training on the previous five generations only
#36 = Overlapping genomic OCS at Ne = 100 with training on all generations
#37 = Overlapping genomic OCS at Ne = 100 with training on a random sample of individuals from all generations
#38 = Overlapping genomic OCS at Ne = 100 with training on the first generation only
#39 = Overlapping genomic OCS at Ne = 100 with training on the current generation only
#40 = Overlapping genomic OCS at Ne = 100 with training on the previous five generations only
#41 = Discrete phenotypic selection
#42 = Overlapping phenotypic selection

#criteria is synonymous with scenario in the script
for(criteria in c(1,5,6,10,11,15,16,20,21,25,26,30,31,35,36,40,41,42)){ #to run a single scenario, edit this line
  print(paste("Criteria No.", criteria))
  bYb <- data.frame(id = pop0@id, bY = 0)
  bY <- data.frame(id = p1@id, bY = 1) #track birth years
  bY <- rbind(bYb, bY)
  
  fixint <- 0
  critPops <- list(allPops, p1)
  critPops <- mergePops(critPops)
  
  #year actually refers to cycle
  for(year in 2:50){ #loop to simulate 50 cycles of breeding
    print(paste("Year", year))
    if(year == 2){
      varg_curgen[year] <- varG(p1)[1,] #record current gen phenovar
      varp_curgen[year] <- varP(p1)[1,] #record current gen genovar
    }else{
      varg_curgen[year] <- varG(p)[1,] #record current gen phenovar
      varp_curgen[year] <- varP(p)[1,] #record current gen genovar
      critPops <- list(critPops, p) #make all pops + new pop into a list
      critPops <- mergePops(critPops) #merge all pops + new pop
    }
    varg_allgen[year] <- varG(critPops)[1,]
    varp_allgen[year] <- varP(critPops)[1,] #phenotype lags genotype by 1 cycle?
    
    #define variations on the training set + record accuracies in all inds, in training set, and in current gen
    if(criteria == 1 | criteria == 6 | criteria == 11 | criteria == 16 | criteria == 21 | criteria == 26 | criteria == 31 | criteria == 36){
      blup <- RRBLUP(critPops)
      critPops <- setEBV(critPops, blup, simParam=SP)
      acc[year] <- cor(gv(critPops), ebv(critPops)) #do we also want accuracies for parents/curgen?
      acctrain[year] <- cor(gv(critPops), ebv(critPops))
      ifelse(year == 2, acccur[year] <- cor(gv(critPops[p1@id]), ebv(critPops[p1@id])), 
             acccur[year] <- cor(gv(critPops[p@id]), ebv(critPops[p@id])))
    } else {
      if(criteria == 2 | criteria == 7 | criteria == 12 | criteria == 17 | criteria == 22 | criteria == 27 | criteria == 32 | criteria == 37){
        randPops <- critPops[sample(critPops@id, 100, replace = FALSE)]
        blup <- RRBLUP(randPops) #random sample of all inds ever
        critPops <- setEBV(critPops, blup, simParam=SP)
        randPops <- setEBV(randPops, blup, simParam = SP)
        acc[year] <- cor(gv(critPops), ebv(critPops))
        acctrain[year] <- cor(gv(randPops), ebv(randPops))
        ifelse(year == 2, acccur[year] <- cor(gv(critPops[p1@id]), ebv(critPops[p1@id])), 
               acccur[year] <- cor(gv(critPops[p@id]), ebv(critPops[p@id])))
      } else {
        if(criteria == 3| criteria == 8 | criteria == 13 | criteria == 18 | criteria == 23 | criteria == 28 | criteria == 33 | criteria == 38){
          blup <- RRBLUP(pop0)
          pop0blup <- setEBV(pop0, blup, simParam = SP)
          critPops <- setEBV(critPops, blup, simParam=SP)
          acc[year] <- cor(gv(critPops), ebv(critPops))
          acctrain[year] <- cor(gv(pop0blup), ebv(pop0blup))
          ifelse(year == 2, acccur[year] <- cor(gv(critPops[p1@id]), ebv(critPops[p1@id])), 
                 acccur[year] <- cor(gv(critPops[p@id]), ebv(critPops[p@id])))
        } else {
          if(criteria == 4 | criteria == 9 | criteria == 14 | criteria == 19 | criteria == 24 | criteria == 29 | criteria == 34 | criteria == 39){
            if(year == 2){
              blup <- RRBLUP(p1)
              pblup <- setEBV(p1, blup, simParam = SP)
            } else {
              blup <- RRBLUP(p) #mean is the fixed effect: add to each individual blup = blup + mean
              pblup <- setEBV(p, blup, simParam = SP)
            }
            hold <- blup@bv[[1]]
            critPops <- setEBV(critPops, blup, simParam=SP) #should I add the fixed effects to the pre-model phenotypes or the post-model EBVs? Same?
            critPops@ebv <- critPops@ebv + hold@intercept
            acc[year] <- cor(gv(critPops), critPops@ebv)
            acctrain[year] <- cor(gv(pblup), ebv(pblup))
            if(year == 2){
              ebv_adj_cur <- ebv(critPops[p1@id]) + hold@intercept
              acccur[year] <- cor(gv(critPops[p1@id]), ebv_adj_cur)
            } else {
              ebv_adj_cur <- ebv(critPops[p@id]) + hold@intercept
              acccur[year] <- cor(gv(critPops[p@id]), ebv_adj_cur)
            }
          } else {
            if(criteria == 5 | criteria == 10 | criteria == 15 | criteria == 20 | criteria == 25 | criteria == 30 | criteria == 35 | criteria == 40){
              if(year == 2){
                blup <- RRBLUP(critPops)
                pblup <- setEBV(p1, blup, simParam = SP)
                critPops <- setEBV(critPops, blup, simParam = SP)
              } else {
                if(year >= 3 && year <= 5){
                  blup <- RRBLUP(critPops)
                  pblup <- setEBV(critPops, blup, simParam = SP)
                  critPops <- setEBV(critPops, blup, simParam = SP)
                } else {
                  if(year > 5){
                    fivegen <- bY[bY$bY >= (year - 5),"id"]
					fivegen <- as.character(fivegen)
                    fivePops <- critPops[fivegen]
                    blup <- RRBLUP(critPops[fivegen])
                    pblup <- setEBV(fivePops, blup, simParam = SP)
                    hold <- blup@bv[[1]]
                    critPops <- setEBV(critPops, blup, simParam=SP) 
                    critPops@ebv <- critPops@ebv + hold@intercept
                  }
                }
              }
              acc[year] <- cor(gv(critPops), critPops@ebv)
              acctrain[year] <- cor(gv(pblup), ebv(pblup))
              if(year == 2){
                acccur[year] <- cor(gv(critPops[p1@id]), ebv(critPops[p1@id]))
              } else {
                acccur[year] <- cor(gv(critPops[p@id]), ebv(critPops[p@id]))
              }
            } else {
              if(criteria == 41 | criteria == 42){
                acc[year] <- cor(gv(critPops), pheno(critPops))
              }
            }
          }
        }
      }
    }
        #end training
        
    
    
        #begin selection
        
        #ages
        byr<- bY[match(critPops@id, bY$id),2] #get the birth years for the generation before
        byr[which(is.na(byr))]<- 0 #set undefined birth years for the current generation to 0
        age<- year-byr #get the age for the ith birth year
        
        #pedigree construction for agecont
        myped <- as.data.frame(cbind(critPops@id, critPops@mother, critPops@father))
        ordped <- orderPed(myped)
        #inbr <- calcInbreeding(myped[order(ordped), ])
        
        
        # define selection candidates for truncation overlapping and nonoverlapping, and select top 20 parents
        if(criteria <= 5 | criteria == 41 | criteria == 43 | criteria == 45){ #this line contained an error between 11/24/2019 and 1/7/2020
          ixsub <- which(age==1) #if it's discrete, subset those whose age is 1
        }
        if(criteria == 21 | criteria == 22 | criteria == 23 | criteria == 24 | criteria == 25 | criteria == 42 | criteria == 44 | criteria == 46){
          ixsub <- 1:length(age) #if continuous, ixsub can be any age
        }
        
        if(criteria <= 5 | criteria == 21 | criteria == 22 | criteria == 23 | criteria == 24 | criteria == 25){
          ord <- order(critPops@ebv[ixsub], decreasing=T) #order the inds of the correct age by EBV
        }
        if(criteria == 41 | criteria == 42 | criteria == 43 | criteria == 44){
          ord <- order(critPops@pheno[ixsub], decreasing=T) #order the inds by phenotype
        }
        if(criteria == 45 | criteria == 46){
          ord <- order(critPops@gv[ixsub], decreasing = T)
        }
        
        
        
        #record genetic variance, make selections
        if(criteria <= 5 | criteria == 21 | criteria == 22 | criteria == 23 | criteria == 24 | criteria == 25 | criteria >= 41){
          idsel <- critPops@id[ixsub][ord][1:20] #take the selected parents
          varg_pargen[year] <- varG(critPops[idsel])[1,]
          varp_pargen[year] <- varP(critPops[idsel])[1,]
          psel <- append(psel, idsel) #selector vector
          ixP <- match(idsel, critPops@id) #select the 20 best from critPops
        }
        
        # begin optimum contribution selection
        # overlapping OCS
        if(criteria >= 26 & criteria <= 40){
          #get the kinship matrix using the pullIbdHaplo function
          ibdmat <- pullIbdHaplo(critPops, simParam = SP) #get the IBD haplotypes
          sKiner <- matrix(nrow = nrow(ibdmat)/2, ncol = nrow(ibdmat)/2)
          ibd1 <- t(ibdmat[seq(from = 1, to = nrow(ibdmat), by = 2), ]) #get allele 1; transpose for ease of comparisons
          ibd2 <- t(ibdmat[seq(from = 2, to = nrow(ibdmat), by = 2), ]) #get allele 2; transpose for ease of comparisons
          ## ind a, allele 1 vs ind all, allele 1 and ind all, allele 2
          ## ind a, allele 2 vs ind all, allele 1 and ind all, allele 2
          for(i in 1:ncol(ibd1)){
            i1a1a1 <- ibd1[ ,i] == ibd1 #goes by column (now individual); ind a, allele 1 vs all allele 1
            i1a1a2 <- ibd1[ ,i] == ibd2 #ind a, allele 1 vs all allele 2
            i1a2a1 <- ibd2[ ,i] == ibd1
            i1a2a2 <- ibd2[ ,i] == ibd2
            ## probability of IBD for ind 1 vs ind n: number of alleles in IBD / total alleles (4 per locus, 10000 loci)
            sKiner[ ,i] <- (colSums(i1a1a1) + colSums(i1a1a2) + colSums(i1a2a1) + colSums(i1a2a2)) / 40000
          }
          colnames(sKiner) <- critPops@id
          rownames(sKiner) <- critPops@id
          
          #record inbreeding in current gen
          if(year == 2){
            sKincur <- sKiner[p1@id, p1@id] 
          }  else {
            sKincur <- sKiner[p@id, p@id] 
          }
          mginbr_cur[year] <- mean(sKincur[row(sKincur) != col(sKincur)]) #get mean inbreeding in current gen
          sginbr_cur[year] <- sd(sKincur[row(sKincur) != col(sKincur)]) #get sd inbreeding in current gen
          
          # make the candes object
          ## make the phen
          phenos <- bY
          colnames(phenos) <- c("Indiv", "Born")
          phenos$Sex <- NA
          phenos$Indiv <- as.character(phenos$Indiv)
          ebvect <- match(phenos$Indiv, critPops@id)
          ebvect <- ebvect[is.na(ebvect) == FALSE]
          phenos$ebv <- critPops@ebv[ebvect]
          phenos$isCandidate <- TRUE
          ## make the cont
          mypedc <- cbind(myped, phenos$Born)
          colnames(mypedc) <- c("Indiv", "Sire", "Dam", "Born")
          for(i in 1:3){
            mypedc[,i] <- as.character(mypedc[,i])
          }
          conter <- agecont.mod(mypedc)
          cand <- candes(phen = phenos, cont = conter, N = nrow(bY), t = NA, bc = NULL, sKin = sKiner) #check N argument
          
          #make the constraints (con)
          if(criteria >= 26 & criteria <= 30){
            Ne <- 10
          } else {
            if(criteria >= 31 & criteria <= 35){
              Ne <- 45
            } else {
              if(criteria >= 36 & criteria <= 40){
                Ne <- 100
              }
            }
          }
          L <- 1/(4*conter$male[1]) + 1/(4*conter$female[1])
          con <- list(ub.sKin = 1 - (1 - cand$mean$sKin) * (1 - 1/(2*Ne))^(1/L))
          
          #run opticont
          fit <- opticont("max.ebv", cand, con, bc=NULL, solver="default")
          #solvecheck <- rbind(fit$info, solvecheck)
          
          #set up the crosses
          Candidate <- fit$parent[,  c("Indiv", "Sex", "oc")]
          Candidate$Sex <- "either" #just needs to have a value
          Candidate$n <- noffspring(Candidate, N = 100, random = TRUE)$nOff
          optp <- rep(Candidate$Indiv[Candidate$n > 0], times = Candidate$n[Candidate$n > 0])
          optp <- optp[sample(1:length(optp), size = length(optp), replace = FALSE)] #scramble the ind order
          if(as.integer(length(optp))%%2){ #if there are an odd number of parents, add one
            optp <- c(optp, optp[length(optp)])
            optp1 <- optp[1:(length(optp)/2)]
            optp2 <- optp[((length(optp)/2)+1):length(optp)]
            crossmaker <- cbind(optp1, optp2)
          }else{
            optp1 <- optp[1:(length(optp)/2)]
            optp2 <- optp[((length(optp)/2)+1):length(optp)]
            crossmaker <- cbind(optp1, optp2)
          }
        }
        
        #discrete OCS- uses the current generation only
        if(criteria >= 6 & criteria <= 20){
          #get the kinship matrix using the pullIbdHaplo function
          if(year == 2){
            ibdmat <- pullIbdHaplo(p1, simParam = SP) #get the IBD haplotypes
          } else {
            ibdmat <- pullIbdHaplo(p, simParam = SP) #get the IBD haplotypes
          }
          sKiner <- matrix(nrow = nrow(ibdmat)/2, ncol = nrow(ibdmat)/2)
          ibd1 <- t(ibdmat[seq(from = 1, to = nrow(ibdmat), by = 2), ]) #get allele 1; transpose for ease of comparisons
          ibd2 <- t(ibdmat[seq(from = 2, to = nrow(ibdmat), by = 2), ]) #get allele 2; transpose for ease of comparisons
          ## ind a, allele 1 vs ind all, allele 1 and ind all, allele 2
          ## ind a, allele 2 vs ind all, allele 1 and ind all, allele 2
          for(i in 1:ncol(ibd1)){
            i1a1a1 <- ibd1[ ,i] == ibd1 #goes by column (now individual); ind a, allele 1 vs all allele 1
            i1a1a2 <- ibd1[ ,i] == ibd2 #ind a, allele 1 vs all allele 2
            i1a2a1 <- ibd2[ ,i] == ibd1
            i1a2a2 <- ibd2[ ,i] == ibd2
            ## probability of IBD for ind 1 vs ind n: number of alleles in IBD / total alleles (4 per locus, 10000 loci)
            sKiner[ ,i] <- (colSums(i1a1a1) + colSums(i1a1a2) + colSums(i1a2a1) + colSums(i1a2a2)) / 40000
          }
          if(year == 2){
            colnames(sKiner) <- p1@id
            rownames(sKiner) <- p1@id
          }  else {
            colnames(sKiner) <- p@id
            rownames(sKiner) <- p@id
          }
          mginbr_cur[year] <- mean(sKiner[row(sKiner) != col(sKiner)]) #get mean inbreeding in current gen
          sginbr_cur[year] <- sd(sKiner[row(sKiner) != col(sKiner)]) #get sd inbreeding in current gen
          
          # make the candes object
          ## make the phen
          phenos <- bY
          colnames(phenos) <- c("Indiv", "Born")
          phenos$Sex <- NA
          phenos$Indiv <- as.character(phenos$Indiv)
          ebvect <- match(phenos$Indiv, critPops@id)
          ebvect <- ebvect[is.na(ebvect) == FALSE]
          phenos$ebv <- critPops@ebv[ebvect]
          phenos$isCandidate <- phenos$Born == (year - 1)
          ## candes
          cand <- candes(phen = phenos, cont = NULL, N = 100, t = NA, bc = NULL, sKin = sKiner)
          
          #make the constraints (con)
          if(criteria >= 6 & criteria <= 10){
            Ne <- 10
          } else {
            if(criteria >= 11 & criteria <= 15){
              Ne <- 45
            } else {
              if(criteria >= 16 & criteria <= 20){
                Ne <- 100
              }
            }
          }
          L <- 1
          con <- list(ub.sKin = 1 - (1 - cand$mean$sKin) * (1 - 1/(2*Ne))^(1/L))
          
          #run opticont
          fit <- opticont("max.ebv", cand, con, bc=NULL, solver="default")
          #solvecheck <- rbind(fit$info, solvecheck)
          
          #get the matings
          Candidate <- fit$parent[,  c("Indiv", "Sex", "oc")]
          Candidate$Sex <- "either" #just needs to have a value
          Candidate$n <- noffspring(Candidate, N = 100, random = TRUE)$nOff
          optp <- rep(Candidate$Indiv[Candidate$n > 0], times = Candidate$n[Candidate$n > 0])
          optp <- optp[sample(1:length(optp), size = length(optp), replace = FALSE)] #scramble the ind order
          if(as.integer(length(optp))%%2){ #if there are an odd number of parents, add one
            optp <- c(optp, optp[length(optp)])
            optp1 <- optp[1:(length(optp)/2)]
            optp2 <- optp[((length(optp)/2)+1):length(optp)]
            crossmaker <- cbind(optp1, optp2)
          }else{
            optp1 <- optp[1:(length(optp)/2)]
            optp2 <- optp[((length(optp)/2)+1):length(optp)]
            crossmaker <- cbind(optp1, optp2)
          }
        }
        #end optimum contribution selection

        ###save the results by scenario and by criterion
        ##if accpar is NA for OCS, then only one ind was used for breeding
        if(criteria <= 5 | criteria == 21 | criteria == 22 | criteria == 23 | criteria == 24 | criteria == 25){
          errsP[year] <- mean(c(abs(critPops@ebv[ixP] - critPops@gv[ixP]))) #parents
          errsAll[year] <- mean(c(abs(critPops@ebv - critPops@gv))) #all
          Rs[year] <- mean(critPops@ebv[match(idsel, critPops@id)]) - mean(critPops@ebv) #selectable individuals
          accpar[year] <- cor(critPops@gv[ixP], critPops@ebv[ixP])
          varg_pargen[year] <- varG(critPops[idsel])[1,]
          varp_pargen[year] <- varP(critPops[idsel])[1,]
        } else {
          if(criteria >= 6 & criteria <= 20){
            if(year == 2){
              errsP[year] <- mean(c(abs(critPops@ebv[match(p1@id, critPops@id)] - mean(critPops@gv))))
              errsAll[year] <- mean(c(abs(critPops@ebv- critPops@gv)))
              Rs[year] <- mean(critPops@ebv[match(p1@id, critPops@id)] - mean(critPops@ebv))
              accpar[year] <- cor(critPops@gv[match(p1@id, critPops@id)], critPops@ebv[match(p1@id, critPops@id)])
            } else {
              errsP[year] <- mean(c(abs(critPops@ebv[match(optp, critPops@id)] - mean(critPops@gv))))
              errsAll[year] <- mean(c(abs(critPops@ebv - critPops@gv)))
              Rs[year] <- mean(critPops@ebv[match(optp, critPops@id)] - mean(critPops@ebv))
              accpar[year] <- cor(critPops@gv[match(optp, critPops@id)], critPops@ebv[match(optp, critPops@id)])
              varg_pargen[year] <- varG(critPops[optp])[1,]
              varp_pargen[year] <- varP(critPops[optp])[1,]
            }
          } else {
            if(criteria >= 26 & criteria <= 40){
              if(year == 2){
                errsP[year] <- mean(c(abs(critPops@ebv[match(p1@id, critPops@id)] - mean(critPops@gv))))
                errsAll[year] <- mean(c(abs(critPops@ebv- critPops@gv)))
                Rs[year] <- mean(critPops@ebv[match(p1@id, critPops@id)] - mean(critPops@ebv))
                accpar[year] <- cor(critPops@gv[match(p1@id, critPops@id)], critPops@ebv[match(p1@id, critPops@id)])
              } else {
                errsP[year] <- mean(c(abs(critPops@ebv[match(optp, critPops@id)] - mean(critPops@gv))))
                errsAll[year] <- mean(c(abs(critPops@ebv - critPops@gv)))
                Rs[year] <- mean(critPops@ebv[match(optp, critPops@id)] - mean(critPops@ebv))
                accpar[year] <- cor(critPops@gv[match(optp, critPops@id)], critPops@ebv[match(optp, critPops@id)])
                varg_pargen[year] <- varG(critPops[optp])[1,]
                varp_pargen[year] <- varP(critPops[optp])[1,]
              }
            } else {
              if(criteria >= 41){
                errsP[year] <- mean(c(abs(critPops@pheno[ixP]- critPops@gv[ixP])))
                errsAll[year] <- mean(c(abs(critPops@pheno- critPops@gv)))
                Rs[year] <- mean(critPops@pheno[match(idsel, critPops@id)])- mean(critPops@pheno)
                accpar[year] <- cor(critPops@gv[ixP], critPops@pheno[ixP])
              }
            }
          }
        }
        
        #record the inbreeding coefficients from the pedigree
        #minbr_par[year,criteria] <- mean(inbr[ixP])
        #sinbr_par[year,criteria] <- sd(inbr[ixP])
        #if(year == 2){
        #  minbr_cur[year,criteria] <- mean(inbr[match(p1@id, critPops@id)], na.rm = TRUE)
        #  sinbr_cur[year,criteria] <- sd(inbr[match(p1@id, critPops@id)], na.rm = TRUE)
        #}else{
        #  minbr_cur[year,criteria] <- mean(inbr[match(p@id, critPops@id)], na.rm = TRUE)
        #  sinbr_cur[year,criteria] <- sd(inbr[match(p@id, critPops@id)], na.rm = TRUE)
        #}
        

        #record the inbreeding coefficients in current generation from the IBD segments for non-OCS scenarios
        if(criteria <= 5 | criteria == 21 | criteria == 22 | criteria == 23 | criteria == 24 | criteria == 25 | criteria >= 41){
          #get the kinship matrix using the pullIbdHaplo function
          ibdmat <- pullIbdHaplo(critPops, simParam = SP) #get the IBD haplotypes
          #rename the columns
          ibdname <- rownames(ibdmat)
          ibdname <- gsub("*_1", "", ibdname)
          ibdname <- gsub("*_2", "", ibdname)
          rownames(ibdmat) <- as.character(ibdname)
          ibd1 <- t(ibdmat[seq(from = 1, to = nrow(ibdmat), by = 2), ]) #get allele 1; transpose for ease of comparisons
          ibd2 <- t(ibdmat[seq(from = 2, to = nrow(ibdmat), by = 2), ]) #get allele 2; transpose for ease of comparisons
          #subset the individuals from the current generation
          if(year == 2){
            ibd1 <- ibd1[,p1@id]
            ibd2 <- ibd2[,p1@id]
          } else {
            ibd1 <- ibd1[,p@id]
            ibd2 <- ibd2[,p@id]
          }
          #then get mean inbreeding
          sKiner <- matrix(nrow = ncol(ibd1), ncol = ncol(ibd1))

          ## ind a, allele 1 vs ind all, allele 1 and ind all, allele 2
          ## ind a, allele 2 vs ind all, allele 1 and ind all, allele 2
          for(i in 1:ncol(ibd1)){
            i1a1a1 <- ibd1[ ,i] == ibd1 #goes by column (now individual); ind a, allele 1 vs all allele 1
            i1a1a2 <- ibd1[ ,i] == ibd2 #ind a, allele 1 vs all allele 2
            i1a2a1 <- ibd2[ ,i] == ibd1
            i1a2a2 <- ibd2[ ,i] == ibd2
            ## probability of IBD for ind 1 vs ind n: number of alleles in IBD / total alleles (4 per locus, 10000 loci)
            sKiner[ ,i] <- (colSums(i1a1a1) + colSums(i1a1a2) + colSums(i1a2a1) + colSums(i1a2a2)) / 40000
          }
          mginbr_cur[year] <- mean(sKiner[row(sKiner) != col(sKiner)]) #get mean inbreeding in current gen
          sginbr_cur[year] <- sd(sKiner[row(sKiner) != col(sKiner)]) #get sd inbreeding in current gen
        }
        
        #make the crosses
        if(criteria <= 5 | criteria == 21 | criteria == 22 | criteria == 23 | criteria == 24 | criteria == 25 | criteria >= 41){
          p <- randCross(critPops, nCrosses=100, parents= ixP) #cross the best ones
          avgAge[year] <- mean(age[match(idsel, critPops@id)]) #average age of the selected individuals
          RsTrue[year] <- mean(critPops@gv[match(idsel, critPops@id)])- mean(critPops@gv) #residuals
        } else {
          p <- makeCross(critPops, crossPlan = crossmaker, simParam = SP)
          avgAge[year] <- mean(age[match(optp, critPops@id)])
          RsTrue[year] <- mean(critPops@gv[match(optp, critPops@id)])- mean(critPops@gv) #residuals
        }
        bY <- rbind(bY, data.frame(id= p@id, bY=year)) #track birth years
        mns[year] <- meanG(p) #track mean genenetic value
        sdmns[year] <- sd(p@gv) #save the sd of genetic value for this generation
        
        ##set the phenotype again for the next cycle
        if(criteria != 43 & criteria != 44){
          p <- setPheno(pop = p)
        } else {
          p <- setPheno(pop = p, reps = 3)
        }
        
  }
  RsltMat[ ,criteria] <- mns
  SdRsltMat[ ,criteria] <- sdmns
  AgeMat[ ,criteria] <- avgAge
  RsMat[ ,criteria] <- Rs
  RsMatTrue[ ,criteria] <- RsTrue
  ErMatP[ ,criteria] <- errsP
  ErMatAl[ ,criteria] <- errsAll
  AccMat[ ,criteria] <- acc
  AccPMat[ ,criteria] <- accpar
  AccTMat[ ,criteria] <- acctrain
  AccCMat[ ,criteria] <- acccur
  MeanGInbrMatAl[ ,criteria] <- mginbr_cur
  SdGInbrMatAl[ ,criteria] <- sginbr_cur
  #MeanInbrMatP[,criteria] <- minbr_par
  #SdInbrMatP[,criteria] <- sinbr_par
  #MeanInbrMatAl[,criteria] <- minbr_cur
  #SdInbrMatAl[,criteria] <- sinbr_cur
  #Fispx0Mat[,criteria] <- Fis_px0
  #Fiscx0Mat[,criteria] <- Fis_cx0
  #Fispx1Mat[,criteria] <- Fis_px1
  #Fiscx1Mat[,criteria] <- Fis_cx1
  MatAll_VarG[ ,criteria] <- varg_allgen
  MatPar_VarG[ ,criteria] <- varg_pargen
  MatCur_VarG[ ,criteria] <- varg_curgen
  MatAll_VarP[ ,criteria] <- varp_allgen
  MatPar_VarP[ ,criteria] <- varp_pargen
  MatCur_VarP[ ,criteria] <- varp_curgen
  #SolveMat[,,criteria] <- solvecheck
}
      

save(RsltMat,
     SdRsltMat, 
     AgeMat,
     RsMat,
     RsMatTrue,
     ErMatP,
     ErMatAl,
     AccMat,
     AccPMat, 
     AccTMat,
     AccCMat, 
     MeanGInbrMatAl, 
     SdGInbrMatAl, 
     MatAll_VarG, 
     MatPar_VarG, 
     MatCur_VarG, 
     MatAll_VarP, 
     MatPar_VarP,
     MatCur_VarP,
     file = "h5sim1_mat.RData")


save.image("h5sim1.RData")
