# Supplementary material for: New cycle, same old mistakes? Overlapping vs. discrete generations in long-term recurrent selection
Source: BMC Genomics. 2022 Oct 31;23:736. doi: 10.1186/s12864-022-08929-3 (PMC9624058; doi:10.1186/s12864-022-08929-3)
Supplement: Supplementary file 5 — Supplementary Material 5 [file 12864_2022_8929_MOESM5_ESM.r]

#make a matrix to keep the year effects constant across scenarios
#this can be done in the START.R script- just forgot
yearEffMat <- matrix(data = rnorm(10*40, sd = sqrt(0.2)), #the sd reflects the yearEff variance
                  nrow = 10,
                  ncol = 40)
save(yearEffMat, file = "yearEffMat.RData")
