# Supplementary material for: New cycle, same old mistakes? Overlapping vs. discrete generations in long-term recurrent selection
Source: BMC Genomics. 2022 Oct 31;23:736. doi: 10.1186/s12864-022-08929-3 (PMC9624058; doi:10.1186/s12864-022-08929-3)
Supplement: Supplementary file 10 — Supplementary Material 10 [file 12864_2022_8929_MOESM10_ESM.xlsx]

## Sheet: Metadata
Additional File 10 Table S1 and Table S2
This Excel file contains the raw data for the results of all scenarios of breeding schemes for fifty cycles across ten simulation replicates in the Raw_Results tab.
response_variable_name: indicates the name of the response variable for which the contrast was performed
simulation_replicate: indicates the simulation replicate from which the response value was obtained
scenario: indicates the scenario to which the response value corresponds
cycle: indicates the breeding cycle to which the response value corresponds (for RS-A)
year: indicates the year to which the response value corresponds (for RS-AY)
response_value: the value of the response variable for a given scenario at a given breeding cycle within a given simulation replicate

## Sheet: Table S1 RS-A_RawResults
response_variable_name	simulation_replicate	scenario	cycle	response_value
error_all_individuals	1	Discrete allGen OCS Ne = 10 h2 = 0.1	1	2.47754
error_all_individuals	1	Discrete allGen OCS Ne = 10 h2 = 0.1	2	0.708163
error_all_individuals	1	Discrete allGen OCS Ne = 10 h2 = 0.1	3	0.736394
error_all_individuals	1	Discrete allGen OCS Ne = 10 h2 = 0.1	4	0.730312
error_all_individuals	1	Discrete allGen OCS Ne = 10 h2 = 0.1	5	0.713905
error_all_individuals	1	Discrete allGen OCS Ne = 10 h2 = 0.1	6	0.685332
error_all_individuals	1	Discrete allGen OCS Ne = 10 h2 = 0.1	7	0.684381
error_all_individuals	1	Discrete allGen OCS Ne = 10 h2 = 0.1	8	0.658847
error_all_individuals	1	Discrete allGen OCS Ne = 10 h2 = 0.1	9	0.631471
error_all_individuals	1	Discrete allGen OCS Ne = 10 h2 = 0.1	10	0.622648
error_all_individuals	1	Discrete allGen OCS Ne = 10 h2 = 0.1	11	0.602953
error_all_individuals	1	Discrete allGen OCS Ne = 10 h2 = 0.1	12	0.594831
error_all_individuals	1	Discrete allGen OCS Ne = 10 h2 = 0.1	13	0.581059
error_all_individuals	1	Discrete allGen OCS Ne = 10 h2 = 0.1	14	0.573556
error_all_individuals	1	Discrete allGen OCS Ne = 10 h2 = 0.1	15	0.563086
error_all_individuals	1	Discrete allGen OCS Ne = 10 h2 = 0.1	16	0.550137
error_all_individuals	1	Discrete allGen OCS Ne = 10 h2 = 0.1	17	0.549912
error_all_individuals	1	Discrete allGen OCS Ne = 10 h2 = 0.1	18	0.536911
error_all_individuals	1	Discrete allGen OCS Ne = 10 h2 = 0.1	19	0.521377
error_all_individuals	1	Discrete allGen OCS Ne = 10 h2 = 0.1	20	0.51177
error_all_individuals	1	Discrete allGen OCS Ne = 10 h2 = 0.1	21	0.502565
error_all_individuals	1	Discrete allGen OCS Ne = 10 h2 = 0.1	22	0.495042
error_all_individuals	1	Discrete allGen OCS Ne = 10 h2 = 0.1	23	0.488072
error_all_individuals	1	Discrete allGen OCS Ne = 10 h2 = 0.1	24	0.479287
error_all_individuals	1	Discrete allGen OCS Ne = 10 h2 = 0.1	25	0.473654
error_all_individuals	1	Discrete allGen OCS Ne = 10 h2 = 0.1	26	0.467378
error_all_individuals	1	Discrete allGen OCS Ne = 10 h2 = 0.1	27	0.460857
error_all_individuals	1	Discrete allGen OCS Ne = 10 h2 = 0.1	28	0.450031
error_all_individuals	1	Discrete allGen OCS Ne = 10 h2 = 0.1	29	0.444446
error_all_individuals	1	Discrete allGen OCS Ne = 10 h2 = 0.1	30	0.439503
error_all_individuals	1	Discrete allGen OCS Ne = 10 h2 = 0.1	31	0.431366
error_all_individuals	1	Discrete allGen OCS Ne = 10 h2 = 0.1	32	0.428413
error_all_individuals	1	Discrete allGen OCS Ne = 10 h2 = 0.1	33	0.419153
error_all_individuals	1	Discrete allGen OCS Ne = 10 h2 = 0.1	34	0.411127
error_all_individuals	1	Discrete allGen OCS Ne = 10 h2 = 0.1	35	0.40892
error_all_individuals	1	Discrete allGen OCS Ne = 10 h2 = 0.1	36	NA
error_all_individuals	1	Discrete allGen OCS Ne = 10 h2 = 0.1	37	NA
error_all_individuals	1	Discrete allGen OCS Ne = 10 h2 = 0.1	38	NA
error_all_individuals	1	Discrete allGen OCS Ne = 10 h2 = 0.1	39	NA
error_all_individuals	1	Discrete allGen OCS Ne = 10 h2 = 0.1	40	NA
error_all_individuals	1	Discrete allGen OCS Ne = 10 h2 = 0.1	41	NA
error_all_individuals	1	Discrete allGen OCS Ne = 10 h2 = 0.1	42	NA
error_all_individuals	1	Discrete allGen OCS Ne = 10 h2 = 0.1	43	NA
error_all_individuals	1	Discrete allGen OCS Ne = 10 h2 = 0.1	44	NA
error_all_individuals	1	Discrete allGen OCS Ne = 10 h2 = 0.1	45	NA
error_all_individuals	1	Discrete allGen OCS Ne = 10 h2 = 0.1	46	NA
error_all_individuals	1	Discrete allGen OCS Ne = 10 h2 = 0.1	47	NA
error_all_individuals	1	Discrete allGen OCS Ne = 10 h2 = 0.1	48	NA
error_all_individuals	1	Discrete allGen OCS Ne = 10 h2 = 0.1	49	NA
error_all_individuals	1	Discrete allGen OCS Ne = 10 h2 = 0.1	50	NA
error_all_individuals	2	Discrete allGen OCS Ne = 10 h2 = 0.1	1	2.56334
error_all_individuals	2	Discrete allGen OCS Ne = 10 h2 = 0.1	2	0.820078
error_all_individuals	2	Discrete allGen OCS Ne = 10 h2 = 0.1	3	0.806538
error_all_individuals	2	Discrete allGen OCS Ne = 10 h2 = 0.1	4	0.763084
error_all_individuals	2	Discrete allGen OCS Ne = 10 h2 = 0.1	5	0.698988
error_all_individuals	2	Discrete allGen OCS Ne = 10 h2 = 0.1	6	0.669783
error_all_individuals	2	Discrete allGen OCS Ne = 10 h2 = 0.1	7	0.646382
error_all_individuals	2	Discrete allGen OCS Ne = 10 h2 = 0.1	8	0.62557
error_all_individuals	2	Discrete allGen OCS Ne = 10 h2 = 0.1	9	0.649436
error_all_individuals	2	Discrete allGen OCS Ne = 10 h2 = 0.1	10	0.640697
error_all_individuals	2	Discrete allGen OCS Ne = 10 h2 = 0.1	11	0.620324
error_all_individuals	2	Discrete allGen OCS Ne = 10 h2 = 0.1	12	0.597316
error_all_individuals	2	Discrete allGen OCS Ne = 10 h2 = 0.1	13	0.576213
error_all_individuals	2	Discrete allGen OCS Ne = 10 h2 = 0.1	14	0.554218
error_all_individuals	2	Discrete allGen OCS Ne = 10 h2 = 0.1	15	0.547654
error_all_individuals	2	Discrete allGen OCS Ne = 10 h2 = 0.1	16	0.534927
error_all_individuals	2	Discrete allGen OCS Ne = 10 h2 = 0.1	17	0.532953
error_all_individuals	2	Discrete allGen OCS Ne = 10 h2 = 0.1	18	0.524361
error_all_individuals	2	Discrete allGen OCS Ne = 10 h2 = 0.1	19	0.506212
error_all_individuals	2	Discrete allGen OCS Ne = 10 h2 = 0.1	20	0.494682
error_all_individuals	2	Discrete allGen OCS Ne = 10 h2 = 0.1	21	0.484869
error_all_individuals	2	Discrete allGen OCS Ne = 10 h2 = 0.1	22	0.481437
error_all_individuals	2	Discrete allGen OCS Ne = 10 h2 = 0.1	23	0.472264
error_all_individuals	2	Discrete allGen OCS Ne = 10 h2 = 0.1	24	0.468557
error_all_individuals	2	Discrete allGen OCS Ne = 10 h2 = 0.1	25	0.463456
error_all_individuals	2	Discrete allGen OCS Ne = 10 h2 = 0.1	26	0.459122
error_all_individuals	2	Discrete allGen OCS Ne = 10 h2 = 0.1	27	0.450522
error_all_individuals	2	Discrete allGen OCS Ne = 10 h2 = 0.1	28	0.443698
error_all_individuals	2	Discrete allGen OCS Ne = 10 h2 = 0.1	29	0.437726
error_all_individuals	2	Discrete allGen OCS Ne = 10 h2 = 0.1	30	0.434724
error_all_individuals	2	Discrete allGen OCS Ne = 10 h2 = 0.1	31	0.43443
error_all_individuals	2	Discrete allGen OCS Ne = 10 h2 = 0.1	32	0.423209
error_all_individuals	2	Discrete allGen OCS Ne = 10 h2 = 0.1	33	0.417307
error_all_individuals	2	Discrete allGen OCS Ne = 10 h2 = 0.1	34	0.413563
error_all_individuals	2	Discrete allGen OCS Ne = 10 h2 = 0.1	35	0.409785
error_all_individuals	2	Discrete allGen OCS Ne = 10 h2 = 0.1	36	NA
error_all_individuals	2	Discrete allGen OCS Ne = 10 h2 = 0.1	37	NA
error_all_individuals	2	Discrete allGen OCS Ne = 10 h2 = 0.1	38	NA
error_all_individuals	2	Discrete allGen OCS Ne = 10 h2 = 0.1	39	NA
error_all_individuals	2	Discrete allGen OCS Ne = 10 h2 = 0.1	40	NA
error_all_individuals	2	Discrete allGen OCS Ne = 10 h2 = 0.1	41	NA
error_all_individuals	2	Discrete allGen OCS Ne = 10 h2 = 0.1	42	NA
error_all_individuals	2	Discrete allGen OCS Ne = 10 h2 = 0.1	43	NA
error_all_individuals	2	Discrete allGen OCS Ne = 10 h2 = 0.1	44	NA
error_all_individuals	2	Discrete allGen OCS Ne = 10 h2 = 0.1	45	NA
error_all_individuals	2	Discrete allGen OCS Ne = 10 h2 = 0.1	46	NA
error_all_individuals	2	Discrete allGen OCS Ne = 10 h2 = 0.1	47	NA
error_all_individuals	2	Discrete allGen OCS Ne = 10 h2 = 0.1	48	NA
error_all_individuals	2	Discrete allGen OCS Ne = 10 h2 = 0.1	49	NA
error_all_individuals	2	Discrete allGen OCS Ne = 10 h2 = 0.1	50	NA
error_all_individuals	3	Discrete allGen OCS Ne = 10 h2 = 0.1	1	NA
error_all_individuals	3	Discrete allGen OCS Ne = 10 h2 = 0.1	2	NA
error_all_individuals	3	Discrete allGen OCS Ne = 10 h2 = 0.1	3	NA
error_all_individuals	3	Discrete allGen OCS Ne = 10 h2 = 0.1	4	NA
error_all_individuals	3	Discrete allGen OCS Ne = 10 h2 = 0.1	5	NA
error_all_individuals	3	Discrete allGen OCS Ne = 10 h2 = 0.1	6	NA
error_all_individuals	3	Discrete allGen OCS Ne = 10 h2 = 0.1	7	NA
error_all_individuals	3	Discrete allGen OCS Ne = 10 h2 = 0.1	8	NA
error_all_individuals	3	Discrete allGen OCS Ne = 10 h2 = 0.1	9	NA
error_all_individuals	3	Discrete allGen OCS Ne = 10 h2 = 0.1	10	NA
error_all_individuals	3	Discrete allGen OCS Ne = 10 h2 = 0.1	11	NA
error_all_individuals	3	Discrete allGen OCS Ne = 10 h2 = 0.1	12	NA
error_all_individuals	3	Discrete allGen OCS Ne = 10 h2 = 0.1	13	NA
error_all_individuals	3	Discrete allGen OCS Ne = 10 h2 = 0.1	14	NA
error_all_individuals	3	Discrete allGen OCS Ne = 10 h2 = 0.1	15	NA
error_all_individuals	3	Discrete allGen OCS Ne = 10 h2 = 0.1	16	NA
error_all_individuals	3	Discrete allGen OCS Ne = 10 h2 = 0.1	17	NA
error_all_individuals	3	Discrete allGen OCS Ne = 10 h2 = 0.1	18	NA
error_all_individuals	3	Discrete allGen OCS Ne = 10 h2 = 0.1	19	NA
error_all_individuals	3	Discrete allGen OCS Ne = 10 h2 = 0.1	20	NA
error_all_individuals	3	Discrete allGen OCS Ne = 10 h2 = 0.1	21	NA
error_all_individuals	3	Discrete allGen OCS Ne = 10 h2 = 0.1	22	NA
error_all_individuals	3	Discrete allGen OCS Ne = 10 h2 = 0.1	23	NA
error_all_individuals	3	Discrete allGen OCS Ne = 10 h2 = 0.1	24	NA
error_all_individuals	3	Discrete allGen OCS Ne = 10 h2 = 0.1	25	NA
error_all_individuals	3	Discrete allGen OCS Ne = 10 h2 = 0.1	26	NA
error_all_individuals	3	Discrete allGen OCS Ne = 10 h2 = 0.1	27	NA
error_all_individuals	3	Discrete allGen OCS Ne = 10 h2 = 0.1	28	NA
error_all_individuals	3	Discrete allGen OCS Ne = 10 h2 = 0.1	29	NA
error_all_individuals	3	Discrete allGen OCS Ne = 10 h2 = 0.1	30	NA
error_all_individuals	3	Discrete allGen OCS Ne = 10 h2 = 0.1	31	NA
error_all_individuals	3	Discrete allGen OCS Ne = 10 h2 = 0.1	32	NA
error_all_individuals	3	Discrete allGen OCS Ne = 10 h2 = 0.1	33	NA
error_all_individuals	3	Discrete allGen OCS Ne = 10 h2 = 0.1	34	NA
error_all_individuals	3	Discrete allGen OCS Ne = 10 h2 = 0.1	35	NA
error_all_individuals	3	Discrete allGen OCS Ne = 10 h2 = 0.1	36	NA
error_all_individuals	3	Discrete allGen OCS Ne = 10 h2 = 0.1	37	NA
error_all_individuals	3	Discrete allGen OCS Ne = 10 h2 = 0.1	38	NA
error_all_individuals	3	Discrete allGen OCS Ne = 10 h2 = 0.1	39	NA
error_all_individuals	3	Discrete allGen OCS Ne = 10 h2 = 0.1	40	NA
error_all_individuals	3	Discrete allGen OCS Ne = 10 h2 = 0.1	41	NA
error_all_individuals	3	Discrete allGen OCS Ne = 10 h2 = 0.1	42	NA
error_all_individuals	3	Discrete allGen OCS Ne = 10 h2 = 0.1	43	NA
error_all_individuals	3	Discrete allGen OCS Ne = 10 h2 = 0.1	44	NA
error_all_individuals	3	Discrete allGen OCS Ne = 10 h2 = 0.1	45	NA
error_all_individuals	3	Discrete allGen OCS Ne = 10 h2 = 0.1	46	NA
error_all_individuals	3	Discrete allGen OCS Ne = 10 h2 = 0.1	47	NA
error_all_individuals	3	Discrete allGen OCS Ne = 10 h2 = 0.1	48	NA
error_all_individuals	3	Discrete allGen OCS Ne = 10 h2 = 0.1	49	NA
error_all_individuals	3	Discrete allGen OCS Ne = 10 h2 = 0.1	50	NA
error_all_individuals	4	Discrete allGen OCS Ne = 10 h2 = 0.1	1	2.35096
error_all_individuals	4	Discrete allGen OCS Ne = 10 h2 = 0.1	2	0.815435
error_all_individuals	4	Discrete allGen OCS Ne = 10 h2 = 0.1	3	0.685748
error_all_individuals	4	Discrete allGen OCS Ne = 10 h2 = 0.1	4	0.681475
error_all_individuals	4	Discrete allGen OCS Ne = 10 h2 = 0.1	5	0.663204
error_all_individuals	4	Discrete allGen OCS Ne = 10 h2 = 0.1	6	0.641829
error_all_individuals	4	Discrete allGen OCS Ne = 10 h2 = 0.1	7	0.66023
error_all_individuals	4	Discrete allGen OCS Ne = 10 h2 = 0.1	8	0.620599
error_all_individuals	4	Discrete allGen OCS Ne = 10 h2 = 0.1	9	0.624923
error_all_individuals	4	Discrete allGen OCS Ne = 10 h2 = 0.1	10	0.6138
error_all_individuals	4	Discrete allGen OCS Ne = 10 h2 = 0.1	11	0.601392
error_all_individuals	4	Discrete allGen OCS Ne = 10 h2 = 0.1	12	0.598277
error_all_individuals	4	Discrete allGen OCS Ne = 10 h2 = 0.1	13	0.579613
error_all_individuals	4	Discrete allGen OCS Ne = 10 h2 = 0.1	14	0.573437
error_all_individuals	4	Discrete allGen OCS Ne = 10 h2 = 0.1	15	0.571495
error_all_individuals	4	Discrete allGen OCS Ne = 10 h2 = 0.1	16	0.549334
error_all_individuals	4	Discrete allGen OCS Ne = 10 h2 = 0.1	17	0.538897
error_all_individuals	4	Discrete allGen OCS Ne = 10 h2 = 0.1	18	0.53312
error_all_individuals	4	Discrete allGen OCS Ne = 10 h2 = 0.1	19	0.529416
error_all_individuals	4	Discrete allGen OCS Ne = 10 h2 = 0.1	20	0.527354
error_all_individuals	4	Discrete allGen OCS Ne = 10 h2 = 0.1	21	0.5277
error_all_individuals	4	Discrete allGen OCS Ne = 10 h2 = 0.1	22	0.516143
error_all_individuals	4	Discrete allGen OCS Ne = 10 h2 = 0.1	23	0.504031
error_all_individuals	4	Discrete allGen OCS Ne = 10 h2 = 0.1	24	0.497022
error_all_individuals	4	Discrete allGen OCS Ne = 10 h2 = 0.1	25	0.489196
error_all_individuals	4	Discrete allGen OCS Ne = 10 h2 = 0.1	26	0.483226
error_all_individuals	4	Discrete allGen OCS Ne = 10 h2 = 0.1	27	0.481624
error_all_individuals	4	Discrete allGen OCS Ne = 10 h2 = 0.1	28	0.47578
error_all_individuals	4	Discrete allGen OCS Ne = 10 h2 = 0.1	29	0.46324
error_all_individuals	4	Discrete allGen OCS Ne = 10 h2 = 0.1	30	0.458578
error_all_individuals	4	Discrete allGen OCS Ne = 10 h2 = 0.1	31	0.452186
error_all_individuals	4	Discrete allGen OCS Ne = 10 h2 = 0.1	32	0.446955
error_all_individuals	4	Discrete allGen OCS Ne = 10 h2 = 0.1	33	0.440864
error_all_individuals	4	Discrete allGen OCS Ne = 10 h2 = 0.1	34	0.435955
error_all_individuals	4	Discrete allGen OCS Ne = 10 h2 = 0.1	35	0.431891
error_all_individuals	4	Discrete allGen OCS Ne = 10 h2 = 0.1	36	NA
error_all_individuals	4	Discrete allGen OCS Ne = 10 h2 = 0.1	37	NA
error_all_individuals	4	Discrete allGen OCS Ne = 10 h2 = 0.1	38	NA
error_all_individuals	4	Discrete allGen OCS Ne = 10 h2 = 0.1	39	NA
error_all_individuals	4	Discrete allGen OCS Ne = 10 h2 = 0.1	40	NA
error_all_individuals	4	Discrete allGen OCS Ne = 10 h2 = 0.1	41	NA
error_all_individuals	4	Discrete allGen OCS Ne = 10 h2 = 0.1	42	NA
error_all_individuals	4	Discrete allGen OCS Ne = 10 h2 = 0.1	43	NA
error_all_individuals	4	Discrete allGen OCS Ne = 10 h2 = 0.1	44	NA
error_all_individuals	4	Discrete allGen OCS Ne = 10 h2 = 0.1	45	NA
error_all_individuals	4	Discrete allGen OCS Ne = 10 h2 = 0.1	46	NA
error_all_individuals	4	Discrete allGen OCS Ne = 10 h2 = 0.1	47	NA
error_all_individuals	4	Discrete allGen OCS Ne = 10 h2 = 0.1	48	NA
error_all_individuals	4	Discrete allGen OCS Ne = 10 h2 = 0.1	49	NA
error_all_individuals	4	Discrete allGen OCS Ne = 10 h2 = 0.1	50	NA
error_all_individuals	5	Discrete allGen OCS Ne = 10 h2 = 0.1	1	NA
error_all_individuals	5	Discrete allGen OCS Ne = 10 h2 = 0.1	2	NA
error_all_individuals	5	Discrete allGen OCS Ne = 10 h2 = 0.1	3	NA
error_all_individuals	5	Discrete allGen OCS Ne = 10 h2 = 0.1	4	NA
error_all_individuals	5	Discrete allGen OCS Ne = 10 h2 = 0.1	5	NA
error_all_individuals	5	Discrete allGen OCS Ne = 10 h2 = 0.1	6	NA
error_all_individuals	5	Discrete allGen OCS Ne = 10 h2 = 0.1	7	NA
error_all_individuals	5	Discrete allGen OCS Ne = 10 h2 = 0.1	8	NA
error_all_individuals	5	Discrete allGen OCS Ne = 10 h2 = 0.1	9	NA
error_all_individuals	5	Discrete allGen OCS Ne = 10 h2 = 0.1	10	NA
error_all_individuals	5	Discrete allGen OCS Ne = 10 h2 = 0.1	11	NA
error_all_individuals	5	Discrete allGen OCS Ne = 10 h2 = 0.1	12	NA
error_all_individuals	5	Discrete allGen OCS Ne = 10 h2 = 0.1	13	NA
error_all_individuals	5	Discrete allGen OCS Ne = 10 h2 = 0.1	14	NA
error_all_individuals	5	Discrete allGen OCS Ne = 10 h2 = 0.1	15	NA
error_all_individuals	5	Discrete allGen OCS Ne = 10 h2 = 0.1	16	NA
error_all_individuals	5	Discrete allGen OCS Ne = 10 h2 = 0.1	17	NA
error_all_individuals	5	Discrete allGen OCS Ne = 10 h2 = 0.1	18	NA
error_all_individuals	5	Discrete allGen OCS Ne = 10 h2 = 0.1	19	NA
error_all_individuals	5	Discrete allGen OCS Ne = 10 h2 = 0.1	20	NA
error_all_individuals	5	Discrete allGen OCS Ne = 10 h2 = 0.1	21	NA
error_all_individuals	5	Discrete allGen OCS Ne = 10 h2 = 0.1	22	NA
error_all_individuals	5	Discrete allGen OCS Ne = 10 h2 = 0.1	23	NA
error_all_individuals	5	Discrete allGen OCS Ne = 10 h2 = 0.1	24	NA
error_all_individuals	5	Discrete allGen OCS Ne = 10 h2 = 0.1	25	NA
error_all_individuals	5	Discrete allGen OCS Ne = 10 h2 = 0.1	26	NA
error_all_individuals	5	Discrete allGen OCS Ne = 10 h2 = 0.1	27	NA
error_all_individuals	5	Discrete allGen OCS Ne = 10 h2 = 0.1	28	NA
error_all_individuals	5	Discrete allGen OCS Ne = 10 h2 = 0.1	29	NA
error_all_individuals	5	Discrete allGen OCS Ne = 10 h2 = 0.1	30	NA
error_all_individuals	5	Discrete allGen OCS Ne = 10 h2 = 0.1	31	NA
error_all_individuals	5	Discrete allGen OCS Ne = 10 h2 = 0.1	32	NA
error_all_individuals	5	Discrete allGen OCS Ne = 10 h2 = 0.1	33	NA
error_all_individuals	5	Discrete allGen OCS Ne = 10 h2 = 0.1	34	NA
error_all_individuals	5	Discrete allGen OCS Ne = 10 h2 = 0.1	35	NA
error_all_individuals	5	Discrete allGen OCS Ne = 10 h2 = 0.1	36	NA
error_all_individuals	5	Discrete allGen OCS Ne = 10 h2 = 0.1	37	NA
error_all_individuals	5	Discrete allGen OCS Ne = 10 h2 = 0.1	38	NA
error_all_individuals	5	Discrete allGen OCS Ne = 10 h2 = 0.1	39	NA
error_all_individuals	5	Discrete allGen OCS Ne = 10 h2 = 0.1	40	NA
error_all_individuals	5	Discrete allGen OCS Ne = 10 h2 = 0.1	41	NA
error_all_individuals	5	Discrete allGen OCS Ne = 10 h2 = 0.1	42	NA
error_all_individuals	5	Discrete allGen OCS Ne = 10 h2 = 0.1	43	NA
error_all_individuals	5	Discrete allGen OCS Ne = 10 h2 = 0.1	44	NA
error_all_individuals	5	Discrete allGen OCS Ne = 10 h2 = 0.1	45	NA
error_all_individuals	5	Discrete allGen OCS Ne = 10 h2 = 0.1	46	NA
error_all_individuals	5	Discrete allGen OCS Ne = 10 h2 = 0.1	47	NA
error_all_individuals	5	Discrete allGen OCS Ne = 10 h2 = 0.1	48	NA
error_all_individuals	5	Discrete allGen OCS Ne = 10 h2 = 0.1	49	NA
error_all_individuals	5	Discrete allGen OCS Ne = 10 h2 = 0.1	50	NA
error_all_individuals	6	Discrete allGen OCS Ne = 10 h2 = 0.1	1	2.52996
error_all_individuals	6	Discrete allGen OCS Ne = 10 h2 = 0.1	2	0.845572
error_all_individuals	6	Discrete allGen OCS Ne = 10 h2 = 0.1	3	0.730164
error_all_individuals	6	Discrete allGen OCS Ne = 10 h2 = 0.1	4	0.670408
error_all_individuals	6	Discrete allGen OCS Ne = 10 h2 = 0.1	5	0.668582
error_all_individuals	6	Discrete allGen OCS Ne = 10 h2 = 0.1	6	0.64473
error_all_individuals	6	Discrete allGen OCS Ne = 10 h2 = 0.1	7	0.665173
error_all_individuals	6	Discrete allGen OCS Ne = 10 h2 = 0.1	8	0.662274
error_all_individuals	6	Discrete allGen OCS Ne = 10 h2 = 0.1	9	0.653151
error_all_individuals	6	Discrete allGen OCS Ne = 10 h2 = 0.1	10	0.641802
error_all_individuals	6	Discrete allGen OCS Ne = 10 h2 = 0.1	11	0.625137
error_all_individuals	6	Discrete allGen OCS Ne = 10 h2 = 0.1	12	0.613627
error_all_individuals	6	Discrete allGen OCS Ne = 10 h2 = 0.1	13	0.599154
error_all_individuals	6	Discrete allGen OCS Ne = 10 h2 = 0.1	14	0.578443
error_all_individuals	6	Discrete allGen OCS Ne = 10 h2 = 0.1	15	0.576361
error_all_individuals	6	Discrete allGen OCS Ne = 10 h2 = 0.1	16	0.562363
error_all_individuals	6	Discrete allGen OCS Ne = 10 h2 = 0.1	17	0.554243
error_all_individuals	6	Discrete allGen OCS Ne = 10 h2 = 0.1	18	0.552378
error_all_individuals	6	Discrete allGen OCS Ne = 10 h2 = 0.1	19	0.547021
error_all_individuals	6	Discrete allGen OCS Ne = 10 h2 = 0.1	20	0.535071
error_all_individuals	6	Discrete allGen OCS Ne = 10 h2 = 0.1	21	0.534653
error_all_individuals	6	Discrete allGen OCS Ne = 10 h2 = 0.1	22	0.526022
error_all_individuals	6	Discrete allGen OCS Ne = 10 h2 = 0.1	23	0.528068
error_all_individuals	6	Discrete allGen OCS Ne = 10 h2 = 0.1	24	0.51968
error_all_individuals	6	Discrete allGen OCS Ne = 10 h2 = 0.1	25	0.513227
error_all_individuals	6	Discrete allGen OCS Ne = 10 h2 = 0.1	26	0.505473
error_all_individuals	6	Discrete allGen OCS Ne = 10 h2 = 0.1	27	0.500194
error_all_individuals	6	Discrete allGen OCS Ne = 10 h2 = 0.1	28	0.489498
error_all_individuals	6	Discrete allGen OCS Ne = 10 h2 = 0.1	29	0.480052
error_all_individuals	6	Discrete allGen OCS Ne = 10 h2 = 0.1	30	0.46877
error_all_individuals	6	Discrete allGen OCS Ne = 10 h2 = 0.1	31	0.465056
error_all_individuals	6	Discrete allGen OCS Ne = 10 h2 = 0.1	32	0.462675
error_all_individuals	6	Discrete allGen OCS Ne = 10 h2 = 0.1	33	0.454578
error_all_individuals	6	Discrete allGen OCS Ne = 10 h2 = 0.1	34	0.447504
error_all_individuals	6	Discrete allGen OCS Ne = 10 h2 = 0.1	35	0.443408
error_all_individuals	6	Discrete allGen OCS Ne = 10 h2 = 0.1	36	NA
error_all_individuals	6	Discrete allGen OCS Ne = 10 h2 = 0.1	37	NA
error_all_individuals	6	Discrete allGen OCS Ne = 10 h2 = 0.1	38	NA
error_all_individuals	6	Discrete allGen OCS Ne = 10 h2 = 0.1	39	NA
error_all_individuals	6	Discrete allGen OCS Ne = 10 h2 = 0.1	40	NA
error_all_individuals	6	Discrete allGen OCS Ne = 10 h2 = 0.1	41	NA
error_all_individuals	6	Discrete allGen OCS Ne = 10 h2 = 0.1	42	NA
error_all_individuals	6	Discrete allGen OCS Ne = 10 h2 = 0.1	43	NA
error_all_individuals	6	Discrete allGen OCS Ne = 10 h2 = 0.1	44	NA
error_all_individuals	6	Discrete allGen OCS Ne = 10 h2 = 0.1	45	NA
error_all_individuals	6	Discrete allGen OCS Ne = 10 h2 = 0.1	46	NA
error_all_individuals	6	Discrete allGen OCS Ne = 10 h2 = 0.1	47	NA
error_all_individuals	6	Discrete allGen OCS Ne = 10 h2 = 0.1	48	NA
error_all_individuals	6	Discrete allGen OCS Ne = 10 h2 = 0.1	49	NA
error_all_individuals	6	Discrete allGen OCS Ne = 10 h2 = 0.1	50	NA
error_all_individuals	7	Discrete allGen OCS Ne = 10 h2 = 0.1	1	2.37386
error_all_individuals	7	Discrete allGen OCS Ne = 10 h2 = 0.1	2	0.722602
error_all_individuals	7	Discrete allGen OCS Ne = 10 h2 = 0.1	3	0.730265
error_all_individuals	7	Discrete allGen OCS Ne = 10 h2 = 0.1	4	0.680405
error_all_individuals	7	Discrete allGen OCS Ne = 10 h2 = 0.1	5	0.648499
error_all_individuals	7	Discrete allGen OCS Ne = 10 h2 = 0.1	6	0.639572
error_all_individuals	7	Discrete allGen OCS Ne = 10 h2 = 0.1	7	0.638934
error_all_individuals	7	Discrete allGen OCS Ne = 10 h2 = 0.1	8	0.607939
error_all_individuals	7	Discrete allGen OCS Ne = 10 h2 = 0.1	9	0.611049
error_all_individuals	7	Discrete allGen OCS Ne = 10 h2 = 0.1	10	0.619993
error_all_individuals	7	Discrete allGen OCS Ne = 10 h2 = 0.1	11	0.595814
error_all_individuals	7	Discrete allGen OCS Ne = 10 h2 = 0.1	12	0.580983
error_all_individuals	7	Discrete allGen OCS Ne = 10 h2 = 0.1	13	0.563975
error_all_individuals	7	Discrete allGen OCS Ne = 10 h2 = 0.1	14	0.552446
error_all_individuals	7	Discrete allGen OCS Ne = 10 h2 = 0.1	15	0.53881
error_all_individuals	7	Discrete allGen OCS Ne = 10 h2 = 0.1	16	0.524284
error_all_individuals	7	Discrete allGen OCS Ne = 10 h2 = 0.1	17	0.513037
error_all_individuals	7	Discrete allGen OCS Ne = 10 h2 = 0.1	18	0.508312
error_all_individuals	7	Discrete allGen OCS Ne = 10 h2 = 0.1	19	0.494181
error_all_individuals	7	Discrete allGen OCS Ne = 10 h2 = 0.1	20	0.487906
error_all_individuals	7	Discrete allGen OCS Ne = 10 h2 = 0.1	21	0.488049
error_all_individuals	7	Discrete allGen OCS Ne = 10 h2 = 0.1	22	0.478213
error_all_individuals	7	Discrete allGen OCS Ne = 10 h2 = 0.1	23	0.471191
error_all_individuals	7	Discrete allGen OCS Ne = 10 h2 = 0.1	24	0.468024
error_all_individuals	7	Discrete allGen OCS Ne = 10 h2 = 0.1	25	0.459128
error_all_individuals	7	Discrete allGen OCS Ne = 10 h2 = 0.1	26	0.453688
error_all_individuals	7	Discrete allGen OCS Ne = 10 h2 = 0.1	27	0.442556
error_all_individuals	7	Discrete allGen OCS Ne = 10 h2 = 0.1	28	0.438802
error_all_individuals	7	Discrete allGen OCS Ne = 10 h2 = 0.1	29	0.434503
error_all_individuals	7	Discrete allGen OCS Ne = 10 h2 = 0.1	30	0.427577
error_all_individuals	7	Discrete allGen OCS Ne = 10 h2 = 0.1	31	0.422874
error_all_individuals	7	Discrete allGen OCS Ne = 10 h2 = 0.1	32	0.415543
error_all_individuals	7	Discrete allGen OCS Ne = 10 h2 = 0.1	33	0.41152
error_all_individuals	7	Discrete allGen OCS Ne = 10 h2 = 0.1	34	0.407927
error_all_individuals	7	Discrete allGen OCS Ne = 10 h2 = 0.1	35	0.402345
error_all_individuals	7	Discrete allGen OCS Ne = 10 h2 = 0.1	36	NA
error_all_individuals	7	Discrete allGen OCS Ne = 10 h2 = 0.1	37	NA
error_all_individuals	7	Discrete allGen OCS Ne = 10 h2 = 0.1	38	NA
error_all_individuals	7	Discrete allGen OCS Ne = 10 h2 = 0.1	39	NA
error_all_individuals	7	Discrete allGen OCS Ne = 10 h2 = 0.1	40	NA
error_all_individuals	7	Discrete allGen OCS Ne = 10 h2 = 0.1	41	NA
error_all_individuals	7	Discrete allGen OCS Ne = 10 h2 = 0.1	42	NA
error_all_individuals	7	Discrete allGen OCS Ne = 10 h2 = 0.1	43	NA
error_all_individuals	7	Discrete allGen OCS Ne = 10 h2 = 0.1	44	NA
error_all_individuals	7	Discrete allGen OCS Ne = 10 h2 = 0.1	45	NA
error_all_individuals	7	Discrete allGen OCS Ne = 10 h2 = 0.1	46	NA
error_all_individuals	7	Discrete allGen OCS Ne = 10 h2 = 0.1	47	NA
error_all_individuals	7	Discrete allGen OCS Ne = 10 h2 = 0.1	48	NA
error_all_individuals	7	Discrete allGen OCS Ne = 10 h2 = 0.1	49	NA
error_all_individuals	7	Discrete allGen OCS Ne = 10 h2 = 0.1	50	NA
error_all_individuals	8	Discrete allGen OCS Ne = 10 h2 = 0.1	1	2.45333
error_all_individuals	8	Discrete allGen OCS Ne = 10 h2 = 0.1	2	0.872451
error_all_individuals	8	Discrete allGen OCS Ne = 10 h2 = 0.1	3	0.684824
error_all_individuals	8	Discrete allGen OCS Ne = 10 h2 = 0.1	4	0.678875
error_all_individuals	8	Discrete allGen OCS Ne = 10 h2 = 0.1	5	0.680588
error_all_individuals	8	Discrete allGen OCS Ne = 10 h2 = 0.1	6	0.66454
error_all_individuals	8	Discrete allGen OCS Ne = 10 h2 = 0.1	7	0.651493
error_all_individuals	8	Discrete allGen OCS Ne = 10 h2 = 0.1	8	0.645749
error_all_individuals	8	Discrete allGen OCS Ne = 10 h2 = 0.1	9	0.622759
error_all_individuals	8	Discrete allGen OCS Ne = 10 h2 = 0.1	10	0.613437
error_all_individuals	8	Discrete allGen OCS Ne = 10 h2 = 0.1	11	0.594696
error_all_individuals	8	Discrete allGen OCS Ne = 10 h2 = 0.1	12	0.578468
error_all_individuals	8	Discrete allGen OCS Ne = 10 h2 = 0.1	13	0.576496
error_all_individuals	8	Discrete allGen OCS Ne = 10 h2 = 0.1	14	0.5752
error_all_individuals	8	Discrete allGen OCS Ne = 10 h2 = 0.1	15	0.560404
error_all_individuals	8	Discrete allGen OCS Ne = 10 h2 = 0.1	16	0.548885
error_all_individuals	8	Discrete allGen OCS Ne = 10 h2 = 0.1	17	0.541586
error_all_individuals	8	Discrete allGen OCS Ne = 10 h2 = 0.1	18	0.533924
error_all_individuals	8	Discrete allGen OCS Ne = 10 h2 = 0.1	19	0.515334
error_all_individuals	8	Discrete allGen OCS Ne = 10 h2 = 0.1	20	0.517897
error_all_individuals	8	Discrete allGen OCS Ne = 10 h2 = 0.1	21	0.505464
error_all_individuals	8	Discrete allGen OCS Ne = 10 h2 = 0.1	22	0.499165
error_all_individuals	8	Discrete allGen OCS Ne = 10 h2 = 0.1	23	0.49375
error_all_individuals	8	Discrete allGen OCS Ne = 10 h2 = 0.1	24	0.483131
error_all_individuals	8	Discrete allGen OCS Ne = 10 h2 = 0.1	25	0.4875
error_all_individuals	8	Discrete allGen OCS Ne = 10 h2 = 0.1	26	0.478727
error_all_individuals	8	Discrete allGen OCS Ne = 10 h2 = 0.1	27	0.47392
error_all_individuals	8	Discrete allGen OCS Ne = 10 h2 = 0.1	28	0.470554
error_all_individuals	8	Discrete allGen OCS Ne = 10 h2 = 0.1	29	0.470322
error_all_individuals	8	Discrete allGen OCS Ne = 10 h2 = 0.1	30	0.466578
error_all_individuals	8	Discrete allGen OCS Ne = 10 h2 = 0.1	31	0.459019
error_all_individuals	8	Discrete allGen OCS Ne = 10 h2 = 0.1	32	0.457166
error_all_individuals	8	Discrete allGen OCS Ne = 10 h2 = 0.1	33	0.448721
error_all_individuals	8	Discrete allGen OCS Ne = 10 h2 = 0.1	34	0.443513
error_all_individuals	8	Discrete allGen OCS Ne = 10 h2 = 0.1	35	0.438079
error_all_individuals	8	Discrete allGen OCS Ne = 10 h2 = 0.1	36	NA
error_all_individuals	8	Discrete allGen OCS Ne = 10 h2 = 0.1	37	NA
error_all_individuals	8	Discrete allGen OCS Ne = 10 h2 = 0.1	38	NA
error_all_individuals	8	Discrete allGen OCS Ne = 10 h2 = 0.1	39	NA
error_all_individuals	8	Discrete allGen OCS Ne = 10 h2 = 0.1	40	NA
error_all_individuals	8	Discrete allGen OCS Ne = 10 h2 = 0.1	41	NA
error_all_individuals	8	Discrete allGen OCS Ne = 10 h2 = 0.1	42	NA
error_all_individuals	8	Discrete allGen OCS Ne = 10 h2 = 0.1	43	NA
error_all_individuals	8	Discrete allGen OCS Ne = 10 h2 = 0.1	44	NA
error_all_individuals	8	Discrete allGen OCS Ne = 10 h2 = 0.1	45	NA
error_all_individuals	8	Discrete allGen OCS Ne = 10 h2 = 0.1	46	NA
error_all_individuals	8	Discrete allGen OCS Ne = 10 h2 = 0.1	47	NA
error_all_individuals	8	Discrete allGen OCS Ne = 10 h2 = 0.1	48	NA
error_all_individuals	8	Discrete allGen OCS Ne = 10 h2 = 0.1	49	NA
error_all_individuals	8	Discrete allGen OCS Ne = 10 h2 = 0.1	50	NA
error_all_individuals	9	Discrete allGen OCS Ne = 10 h2 = 0.1	1	2.34476
error_all_individuals	9	Discrete allGen OCS Ne = 10 h2 = 0.1	2	0.773456
error_all_individuals	9	Discrete allGen OCS Ne = 10 h2 = 0.1	3	0.765323
error_all_individuals	9	Discrete allGen OCS Ne = 10 h2 = 0.1	4	0.728332
error_all_individuals	9	Discrete allGen OCS Ne = 10 h2 = 0.1	5	0.698733
error_all_individuals	9	Discrete allGen OCS Ne = 10 h2 = 0.1	6	0.717203
error_all_individuals	9	Discrete allGen OCS Ne = 10 h2 = 0.1	7	0.651443
error_all_individuals	9	Discrete allGen OCS Ne = 10 h2 = 0.1	8	0.625154
error_all_individuals	9	Discrete allGen OCS Ne = 10 h2 = 0.1	9	0.609441
error_all_individuals	9	Discrete allGen OCS Ne = 10 h2 = 0.1	10	0.596158
error_all_individuals	9	Discrete allGen OCS Ne = 10 h2 = 0.1	11	0.579175
error_all_individuals	9	Discrete allGen OCS Ne = 10 h2 = 0.1	12	0.56402
error_all_individuals	9	Discrete allGen OCS Ne = 10 h2 = 0.1	13	0.564596
error_all_individuals	9	Discrete allGen OCS Ne = 10 h2 = 0.1	14	0.560588
error_all_individuals	9	Discrete allGen OCS Ne = 10 h2 = 0.1	15	0.548458
error_all_individuals	9	Discrete allGen OCS Ne = 10 h2 = 0.1	16	0.540139
error_all_individuals	9	Discrete allGen OCS Ne = 10 h2 = 0.1	17	0.518776
error_all_individuals	9	Discrete allGen OCS Ne = 10 h2 = 0.1	18	0.507598
error_all_individuals	9	Discrete allGen OCS Ne = 10 h2 = 0.1	19	0.502366
error_all_individuals	9	Discrete allGen OCS Ne = 10 h2 = 0.1	20	0.501963
error_all_individuals	9	Discrete allGen OCS Ne = 10 h2 = 0.1	21	0.496022
error_all_individuals	9	Discrete allGen OCS Ne = 10 h2 = 0.1	22	0.492002
error_all_individuals	9	Discrete allGen OCS Ne = 10 h2 = 0.1	23	0.484104
error_all_individuals	9	Discrete allGen OCS Ne = 10 h2 = 0.1	24	0.477154
error_all_individuals	9	Discrete allGen OCS Ne = 10 h2 = 0.1	25	0.471603
error_all_individuals	9	Discrete allGen OCS Ne = 10 h2 = 0.1	26	0.465162
error_all_individuals	9	Discrete allGen OCS Ne = 10 h2 = 0.1	27	0.459408
error_all_individuals	9	Discrete allGen OCS Ne = 10 h2 = 0.1	28	0.449813
error_all_individuals	9	Discrete allGen OCS Ne = 10 h2 = 0.1	29	0.446204
error_all_individuals	9	Discrete allGen OCS Ne = 10 h2 = 0.1	30	0.443644
error_all_individuals	9	Discrete allGen OCS Ne = 10 h2 = 0.1	31	0.442558
error_all_individuals	9	Discrete allGen OCS Ne = 10 h2 = 0.1	32	0.43739
error_all_individuals	9	Discrete allGen OCS Ne = 10 h2 = 0.1	33	0.428881
error_all_individuals	9	Discrete allGen OCS Ne = 10 h2 = 0.1	34	0.422555
error_all_individuals	9	Discrete allGen OCS Ne = 10 h2 = 0.1	35	0.418429
error_all_individuals	9	Discrete allGen OCS Ne = 10 h2 = 0.1	36	NA
error_all_individuals	9	Discrete allGen OCS Ne = 10 h2 = 0.1	37	NA
error_all_individuals	9	Discrete allGen OCS Ne = 10 h2 = 0.1	38	NA
error_all_individuals	9	Discrete allGen OCS Ne = 10 h2 = 0.1	39	NA
error_all_individuals	9	Discrete allGen OCS Ne = 10 h2 = 0.1	40	NA
error_all_individuals	9	Discrete allGen OCS Ne = 10 h2 = 0.1	41	NA
error_all_individuals	9	Discrete allGen OCS Ne = 10 h2 = 0.1	42	NA
error_all_individuals	9	Discrete allGen OCS Ne = 10 h2 = 0.1	43	NA
error_all_individuals	9	Discrete allGen OCS Ne = 10 h2 = 0.1	44	NA
error_all_individuals	9	Discrete allGen OCS Ne = 10 h2 = 0.1	45	NA
error_all_individuals	9	Discrete allGen OCS Ne = 10 h2 = 0.1	46	NA
error_all_individuals	9	Discrete allGen OCS Ne = 10 h2 = 0.1	47	NA
error_all_individuals	9	Discrete allGen OCS Ne = 10 h2 = 0.1	48	NA
error_all_individuals	9	Discrete allGen OCS Ne = 10 h2 = 0.1	49	NA
error_all_individuals	9	Discrete allGen OCS Ne = 10 h2 = 0.1	50	NA
error_all_individuals	10	Discrete allGen OCS Ne = 10 h2 = 0.1	1	2.7163
error_all_individuals	10	Discrete allGen OCS Ne = 10 h2 = 0.1	2	0.866918
error_all_individuals	10	Discrete allGen OCS Ne = 10 h2 = 0.1	3	0.72153
error_all_individuals	10	Discrete allGen OCS Ne = 10 h2 = 0.1	4	0.713518
error_all_individuals	10	Discrete allGen OCS Ne = 10 h2 = 0.1	5	0.69915
error_all_individuals	10	Discrete allGen OCS Ne = 10 h2 = 0.1	6	0.656699
error_all_individuals	10	Discrete allGen OCS Ne = 10 h2 = 0.1	7	0.668143
error_all_individuals	10	Discrete allGen OCS Ne = 10 h2 = 0.1	8	0.640438
error_all_individuals	10	Discrete allGen OCS Ne = 10 h2 = 0.1	9	0.61267
error_all_individuals	10	Discrete allGen OCS Ne = 10 h2 = 0.1	10	0.598331
error_all_individuals	10	Discrete allGen OCS Ne = 10 h2 = 0.1	11	0.573159
error_all_individuals	10	Discrete allGen OCS Ne = 10 h2 = 0.1	12	0.562497
error_all_individuals	10	Discrete allGen OCS Ne = 10 h2 = 0.1	13	0.542612
error_all_individuals	10	Discrete allGen OCS Ne = 10 h2 = 0.1	14	0.528409
error_all_individuals	10	Discrete allGen OCS Ne = 10 h2 = 0.1	15	0.521879
error_all_individuals	10	Discrete allGen OCS Ne = 10 h2 = 0.1	16	0.50851
error_all_individuals	10	Discrete allGen OCS Ne = 10 h2 = 0.1	17	0.498235
error_all_individuals	10	Discrete allGen OCS Ne = 10 h2 = 0.1	18	0.496005
error_all_individuals	10	Discrete allGen OCS Ne = 10 h2 = 0.1	19	0.482284
error_all_individuals	10	Discrete allGen OCS Ne = 10 h2 = 0.1	20	0.473056
error_all_individuals	10	Discrete allGen OCS Ne = 10 h2 = 0.1	21	0.462545
error_all_individuals	10	Discrete allGen OCS Ne = 10 h2 = 0.1	22	0.466373
error_all_individuals	10	Discrete allGen OCS Ne = 10 h2 = 0.1	23	0.464909
error_all_individuals	10	Discrete allGen OCS Ne = 10 h2 = 0.1	24	0.461267
error_all_individuals	10	Discrete allGen OCS Ne = 10 h2 = 0.1	25	0.454002
error_all_individuals	10	Discrete allGen OCS Ne = 10 h2 = 0.1	26	0.451174
error_all_individuals	10	Discrete allGen OCS Ne = 10 h2 = 0.1	27	0.446245
error_all_individuals	10	Discrete allGen OCS Ne = 10 h2 = 0.1	28	0.448011
error_all_individuals	10	Discrete allGen OCS Ne = 10 h2 = 0.1	29	0.431225
error_all_individuals	10	Discrete allGen OCS Ne = 10 h2 = 0.1	30	0.428432
error_all_individuals	10	Discrete allGen OCS Ne = 10 h2 = 0.1	31	0.419778
error_all_individuals	10	Discrete allGen OCS Ne = 10 h2 = 0.1	32	0.412329
error_all_individuals	10	Discrete allGen OCS Ne = 10 h2 = 0.1	33	0.405365
error_all_individuals	10	Discrete allGen OCS Ne = 10 h2 = 0.1	34	0.398573
error_all_individuals	10	Discrete allGen OCS Ne = 10 h2 = 0.1	35	0.393199
error_all_individuals	10	Discrete allGen OCS Ne = 10 h2 = 0.1	36	NA
error_all_individuals	10	Discrete allGen OCS Ne = 10 h2 = 0.1	37	NA
error_all_individuals	10	Discrete allGen OCS Ne = 10 h2 = 0.1	38	NA
error_all_individuals	10	Discrete allGen OCS Ne = 10 h2 = 0.1	39	NA
error_all_individuals	10	Discrete allGen OCS Ne = 10 h2 = 0.1	40	NA
error_all_individuals	10	Discrete allGen OCS Ne = 10 h2 = 0.1	41	NA
error_all_individuals	10	Discrete allGen OCS Ne = 10 h2 = 0.1	42	NA
error_all_individuals	10	Discrete allGen OCS Ne = 10 h2 = 0.1	43	NA
error_all_individuals	10	Discrete allGen OCS Ne = 10 h2 = 0.1	44	NA
error_all_individuals	10	Discrete allGen OCS Ne = 10 h2 = 0.1	45	NA
error_all_individuals	10	Discrete allGen OCS Ne = 10 h2 = 0.1	46	NA
error_all_individuals	10	Discrete allGen OCS Ne = 10 h2 = 0.1	47	NA
error_all_individuals	10	Discrete allGen OCS Ne = 10 h2 = 0.1	48	NA
error_all_individuals	10	Discrete allGen OCS Ne = 10 h2 = 0.1	49	NA
error_all_individuals	10	Discrete allGen OCS Ne = 10 h2 = 0.1	50	NA
error_all_individuals	1	Discrete allGen OCS Ne = 10 h2 = 0.5	1	0.825847
error_all_individuals	1	Discrete allGen OCS Ne = 10 h2 = 0.5	2	0.550726
error_all_individuals	1	Discrete allGen OCS Ne = 10 h2 = 0.5	3	0.495028
error_all_individuals	1	Discrete allGen OCS Ne = 10 h2 = 0.5	4	0.485213
error_all_individuals	1	Discrete allGen OCS Ne = 10 h2 = 0.5	5	0.47283
error_all_individuals	1	Discrete allGen OCS Ne = 10 h2 = 0.5	6	0.444263
error_all_individuals	1	Discrete allGen OCS Ne = 10 h2 = 0.5	7	0.43263
error_all_individuals	1	Discrete allGen OCS Ne = 10 h2 = 0.5	8	0.419279
error_all_individuals	1	Discrete allGen OCS Ne = 10 h2 = 0.5	9	0.400295
error_all_individuals	1	Discrete allGen OCS Ne = 10 h2 = 0.5	10	0.3923
error_all_individuals	1	Discrete allGen OCS Ne = 10 h2 = 0.5	11	0.385027
error_all_individuals	1	Discrete allGen OCS Ne = 10 h2 = 0.5	12	0.375883
error_all_individuals	1	Discrete allGen OCS Ne = 10 h2 = 0.5	13	0.373798
error_all_individuals	1	Discrete allGen OCS Ne = 10 h2 = 0.5	14	0.361568
error_all_individuals	1	Discrete allGen OCS Ne = 10 h2 = 0.5	15	0.361898
error_all_individuals	1	Discrete allGen OCS Ne = 10 h2 = 0.5	16	0.353064
error_all_individuals	1	Discrete allGen OCS Ne = 10 h2 = 0.5	17	0.349413
error_all_individuals	1	Discrete allGen OCS Ne = 10 h2 = 0.5	18	0.342784
error_all_individuals	1	Discrete allGen OCS Ne = 10 h2 = 0.5	19	0.336693
error_all_individuals	1	Discrete allGen OCS Ne = 10 h2 = 0.5	20	0.330687
error_all_individuals	1	Discrete allGen OCS Ne = 10 h2 = 0.5	21	0.326898
error_all_individuals	1	Discrete allGen OCS Ne = 10 h2 = 0.5	22	0.319271
error_all_individuals	1	Discrete allGen OCS Ne = 10 h2 = 0.5	23	0.319083
error_all_individuals	1	Discrete allGen OCS Ne = 10 h2 = 0.5	24	0.314568
error_all_individuals	1	Discrete allGen OCS Ne = 10 h2 = 0.5	25	0.307942
error_all_individuals	1	Discrete allGen OCS Ne = 10 h2 = 0.5	26	0.305966
error_all_individuals	1	Discrete allGen OCS Ne = 10 h2 = 0.5	27	0.301333
error_all_individuals	1	Discrete allGen OCS Ne = 10 h2 = 0.5	28	0.298971
error_all_individuals	1	Discrete allGen OCS Ne = 10 h2 = 0.5	29	0.294479
error_all_individuals	1	Discrete allGen OCS Ne = 10 h2 = 0.5	30	0.291098
error_all_individuals	1	Discrete allGen OCS Ne = 10 h2 = 0.5	31	0.287729
error_all_individuals	1	Discrete allGen OCS Ne = 10 h2 = 0.5	32	0.283888
error_all_individuals	1	Discrete allGen OCS Ne = 10 h2 = 0.5	33	0.279912
error_all_individuals	1	Discrete allGen OCS Ne = 10 h2 = 0.5	34	0.276707
error_all_individuals	1	Discrete allGen OCS Ne = 10 h2 = 0.5	35	0.273301
error_all_individuals	1	Discrete allGen OCS Ne = 10 h2 = 0.5	36	NA
error_all_individuals	1	Discrete allGen OCS Ne = 10 h2 = 0.5	37	NA
error_all_individuals	1	Discrete allGen OCS Ne = 10 h2 = 0.5	38	NA
error_all_individuals	1	Discrete allGen OCS Ne = 10 h2 = 0.5	39	NA
error_all_individuals	1	Discrete allGen OCS Ne = 10 h2 = 0.5	40	NA
error_all_individuals	1	Discrete allGen OCS Ne = 10 h2 = 0.5	41	NA
error_all_individuals	1	Discrete allGen OCS Ne = 10 h2 = 0.5	42	NA
error_all_individuals	1	Discrete allGen OCS Ne = 10 h2 = 0.5	43	NA
error_all_individuals	1	Discrete allGen OCS Ne = 10 h2 = 0.5	44	NA
error_all_individuals	1	Discrete allGen OCS Ne = 10 h2 = 0.5	45	NA
error_all_individuals	1	Discrete allGen OCS Ne = 10 h2 = 0.5	46	NA
error_all_individuals	1	Discrete allGen OCS Ne = 10 h2 = 0.5	47	NA
error_all_individuals	1	Discrete allGen OCS Ne = 10 h2 = 0.5	48	NA
error_all_individuals	1	Discrete allGen OCS Ne = 10 h2 = 0.5	49	NA
error_all_individuals	1	Discrete allGen OCS Ne = 10 h2 = 0.5	50	NA
error_all_individuals	2	Discrete allGen OCS Ne = 10 h2 = 0.5	1	0.854447
error_all_individuals	2	Discrete allGen OCS Ne = 10 h2 = 0.5	2	0.540803
error_all_individuals	2	Discrete allGen OCS Ne = 10 h2 = 0.5	3	0.518992
error_all_individuals	2	Discrete allGen OCS Ne = 10 h2 = 0.5	4	0.473129
error_all_individuals	2	Discrete allGen OCS Ne = 10 h2 = 0.5	5	0.46792
error_all_individuals	2	Discrete allGen OCS Ne = 10 h2 = 0.5	6	0.445085
error_all_individuals	2	Discrete allGen OCS Ne = 10 h2 = 0.5	7	0.432508
error_all_individuals	2	Discrete allGen OCS Ne = 10 h2 = 0.5	8	0.406975
error_all_individuals	2	Discrete allGen OCS Ne = 10 h2 = 0.5	9	0.398137
error_all_individuals	2	Discrete allGen OCS Ne = 10 h2 = 0.5	10	0.392961
error_all_individuals	2	Discrete allGen OCS Ne = 10 h2 = 0.5	11	0.391512
error_all_individuals	2	Discrete allGen OCS Ne = 10 h2 = 0.5	12	0.387405
error_all_individuals	2	Discrete allGen OCS Ne = 10 h2 = 0.5	13	0.377579
error_all_individuals	2	Discrete allGen OCS Ne = 10 h2 = 0.5	14	0.368799
error_all_individuals	2	Discrete allGen OCS Ne = 10 h2 = 0.5	15	0.363918
error_all_individuals	2	Discrete allGen OCS Ne = 10 h2 = 0.5	16	0.358867
error_all_individuals	2	Discrete allGen OCS Ne = 10 h2 = 0.5	17	0.354445
error_all_individuals	2	Discrete allGen OCS Ne = 10 h2 = 0.5	18	0.350209
error_all_individuals	2	Discrete allGen OCS Ne = 10 h2 = 0.5	19	0.346294
error_all_individuals	2	Discrete allGen OCS Ne = 10 h2 = 0.5	20	0.341713
error_all_individuals	2	Discrete allGen OCS Ne = 10 h2 = 0.5	21	0.334641
error_all_individuals	2	Discrete allGen OCS Ne = 10 h2 = 0.5	22	0.33168
error_all_individuals	2	Discrete allGen OCS Ne = 10 h2 = 0.5	23	0.325766
error_all_individuals	2	Discrete allGen OCS Ne = 10 h2 = 0.5	24	0.319206
error_all_individuals	2	Discrete allGen OCS Ne = 10 h2 = 0.5	25	0.315119
error_all_individuals	2	Discrete allGen OCS Ne = 10 h2 = 0.5	26	0.308078
error_all_individuals	2	Discrete allGen OCS Ne = 10 h2 = 0.5	27	0.306588
error_all_individuals	2	Discrete allGen OCS Ne = 10 h2 = 0.5	28	0.303378
error_all_individuals	2	Discrete allGen OCS Ne = 10 h2 = 0.5	29	0.298108
error_all_individuals	2	Discrete allGen OCS Ne = 10 h2 = 0.5	30	0.293581
error_all_individuals	2	Discrete allGen OCS Ne = 10 h2 = 0.5	31	0.290318
error_all_individuals	2	Discrete allGen OCS Ne = 10 h2 = 0.5	32	0.286251
error_all_individuals	2	Discrete allGen OCS Ne = 10 h2 = 0.5	33	0.283924
error_all_individuals	2	Discrete allGen OCS Ne = 10 h2 = 0.5	34	0.280394
error_all_individuals	2	Discrete allGen OCS Ne = 10 h2 = 0.5	35	0.275765
error_all_individuals	2	Discrete allGen OCS Ne = 10 h2 = 0.5	36	NA
error_all_individuals	2	Discrete allGen OCS Ne = 10 h2 = 0.5	37	NA
error_all_individuals	2	Discrete allGen OCS Ne = 10 h2 = 0.5	38	NA
error_all_individuals	2	Discrete allGen OCS Ne = 10 h2 = 0.5	39	NA
error_all_individuals	2	Discrete allGen OCS Ne = 10 h2 = 0.5	40	NA
error_all_individuals	2	Discrete allGen OCS Ne = 10 h2 = 0.5	41	NA
error_all_individuals	2	Discrete allGen OCS Ne = 10 h2 = 0.5	42	NA
error_all_individuals	2	Discrete allGen OCS Ne = 10 h2 = 0.5	43	NA
error_all_individuals	2	Discrete allGen OCS Ne = 10 h2 = 0.5	44	NA
error_all_individuals	2	Discrete allGen OCS Ne = 10 h2 = 0.5	45	NA
error_all_individuals	2	Discrete allGen OCS Ne = 10 h2 = 0.5	46	NA
error_all_individuals	2	Discrete allGen OCS Ne = 10 h2 = 0.5	47	NA
error_all_individuals	2	Discrete allGen OCS Ne = 10 h2 = 0.5	48	NA
error_all_individuals	2	Discrete allGen OCS Ne = 10 h2 = 0.5	49	NA
error_all_individuals	2	Discrete allGen OCS Ne = 10 h2 = 0.5	50	NA
error_all_individuals	3	Discrete allGen OCS Ne = 10 h2 = 0.5	1	0.755921
error_all_individuals	3	Discrete allGen OCS Ne = 10 h2 = 0.5	2	0.500863
error_all_individuals	3	Discrete allGen OCS Ne = 10 h2 = 0.5	3	0.503951
error_all_individuals	3	Discrete allGen OCS Ne = 10 h2 = 0.5	4	0.488478
error_all_individuals	3	Discrete allGen OCS Ne = 10 h2 = 0.5	5	0.4727
error_all_individuals	3	Discrete allGen OCS Ne = 10 h2 = 0.5	6	0.465818
error_all_individuals	3	Discrete allGen OCS Ne = 10 h2 = 0.5	7	0.464081
error_all_individuals	3	Discrete allGen OCS Ne = 10 h2 = 0.5	8	0.44323
error_all_individuals	3	Discrete allGen OCS Ne = 10 h2 = 0.5	9	0.431195
error_all_individuals	3	Discrete allGen OCS Ne = 10 h2 = 0.5	10	0.418267
error_all_individuals	3	Discrete allGen OCS Ne = 10 h2 = 0.5	11	0.4114
error_all_individuals	3	Discrete allGen OCS Ne = 10 h2 = 0.5	12	0.403735
error_all_individuals	3	Discrete allGen OCS Ne = 10 h2 = 0.5	13	0.391692
error_all_individuals	3	Discrete allGen OCS Ne = 10 h2 = 0.5	14	0.391711
error_all_individuals	3	Discrete allGen OCS Ne = 10 h2 = 0.5	15	0.380373
error_all_individuals	3	Discrete allGen OCS Ne = 10 h2 = 0.5	16	0.371859
error_all_individuals	3	Discrete allGen OCS Ne = 10 h2 = 0.5	17	0.364119
error_all_individuals	3	Discrete allGen OCS Ne = 10 h2 = 0.5	18	0.355561
error_all_individuals	3	Discrete allGen OCS Ne = 10 h2 = 0.5	19	0.34884
error_all_individuals	3	Discrete allGen OCS Ne = 10 h2 = 0.5	20	0.343861
error_all_individuals	3	Discrete allGen OCS Ne = 10 h2 = 0.5	21	0.341828
error_all_individuals	3	Discrete allGen OCS Ne = 10 h2 = 0.5	22	0.337907
error_all_individuals	3	Discrete allGen OCS Ne = 10 h2 = 0.5	23	0.333586
error_all_individuals	3	Discrete allGen OCS Ne = 10 h2 = 0.5	24	0.325967
error_all_individuals	3	Discrete allGen OCS Ne = 10 h2 = 0.5	25	0.320713
error_all_individuals	3	Discrete allGen OCS Ne = 10 h2 = 0.5	26	0.31463
error_all_individuals	3	Discrete allGen OCS Ne = 10 h2 = 0.5	27	0.310256
error_all_individuals	3	Discrete allGen OCS Ne = 10 h2 = 0.5	28	0.305778
error_all_individuals	3	Discrete allGen OCS Ne = 10 h2 = 0.5	29	0.302193
error_all_individuals	3	Discrete allGen OCS Ne = 10 h2 = 0.5	30	0.298009
error_all_individuals	3	Discrete allGen OCS Ne = 10 h2 = 0.5	31	0.295025
error_all_individuals	3	Discrete allGen OCS Ne = 10 h2 = 0.5	32	0.290735
error_all_individuals	3	Discrete allGen OCS Ne = 10 h2 = 0.5	33	0.289015
error_all_individuals	3	Discrete allGen OCS Ne = 10 h2 = 0.5	34	0.28632
error_all_individuals	3	Discrete allGen OCS Ne = 10 h2 = 0.5	35	0.284725
error_all_individuals	3	Discrete allGen OCS Ne = 10 h2 = 0.5	36	NA
error_all_individuals	3	Discrete allGen OCS Ne = 10 h2 = 0.5	37	NA
error_all_individuals	3	Discrete allGen OCS Ne = 10 h2 = 0.5	38	NA
error_all_individuals	3	Discrete allGen OCS Ne = 10 h2 = 0.5	39	NA
error_all_individuals	3	Discrete allGen OCS Ne = 10 h2 = 0.5	40	NA
error_all_individuals	3	Discrete allGen OCS Ne = 10 h2 = 0.5	41	NA
error_all_individuals	3	Discrete allGen OCS Ne = 10 h2 = 0.5	42	NA
error_all_individuals	3	Discrete allGen OCS Ne = 10 h2 = 0.5	43	NA
error_all_individuals	3	Discrete allGen OCS Ne = 10 h2 = 0.5	44	NA
error_all_individuals	3	Discrete allGen OCS Ne = 10 h2 = 0.5	45	NA
error_all_individuals	3	Discrete allGen OCS Ne = 10 h2 = 0.5	46	NA
error_all_individuals	3	Discrete allGen OCS Ne = 10 h2 = 0.5	47	NA
error_all_individuals	3	Discrete allGen OCS Ne = 10 h2 = 0.5	48	NA
error_all_individuals	3	Discrete allGen OCS Ne = 10 h2 = 0.5	49	NA
error_all_individuals	3	Discrete allGen OCS Ne = 10 h2 = 0.5	50	NA
error_all_individuals	4	Discrete allGen OCS Ne = 10 h2 = 0.5	1	0.783653
error_all_individuals	4	Discrete allGen OCS Ne = 10 h2 = 0.5	2	0.551467
error_all_individuals	4	Discrete allGen OCS Ne = 10 h2 = 0.5	3	0.498837
error_all_individuals	4	Discrete allGen OCS Ne = 10 h2 = 0.5	4	0.481766
error_all_individuals	4	Discrete allGen OCS Ne = 10 h2 = 0.5	5	0.46763
error_all_individuals	4	Discrete allGen OCS Ne = 10 h2 = 0.5	6	0.450516
error_all_individuals	4	Discrete allGen OCS Ne = 10 h2 = 0.5	7	0.43261
error_all_individuals	4	Discrete allGen OCS Ne = 10 h2 = 0.5	8	0.426816
error_all_individuals	4	Discrete allGen OCS Ne = 10 h2 = 0.5	9	0.413853
error_all_individuals	4	Discrete allGen OCS Ne = 10 h2 = 0.5	10	0.406194
error_all_individuals	4	Discrete allGen OCS Ne = 10 h2 = 0.5	11	0.40487
error_all_individuals	4	Discrete allGen OCS Ne = 10 h2 = 0.5	12	0.394456
error_all_individuals	4	Discrete allGen OCS Ne = 10 h2 = 0.5	13	0.384725
error_all_individuals	4	Discrete allGen OCS Ne = 10 h2 = 0.5	14	0.377097
error_all_individuals	4	Discrete allGen OCS Ne = 10 h2 = 0.5	15	0.369376
error_all_individuals	4	Discrete allGen OCS Ne = 10 h2 = 0.5	16	0.361101
error_all_individuals	4	Discrete allGen OCS Ne = 10 h2 = 0.5	17	0.352699
error_all_individuals	4	Discrete allGen OCS Ne = 10 h2 = 0.5	18	0.346598
error_all_individuals	4	Discrete allGen OCS Ne = 10 h2 = 0.5	19	0.342877
error_all_individuals	4	Discrete allGen OCS Ne = 10 h2 = 0.5	20	0.341262
error_all_individuals	4	Discrete allGen OCS Ne = 10 h2 = 0.5	21	0.338303
error_all_individuals	4	Discrete allGen OCS Ne = 10 h2 = 0.5	22	0.335141
error_all_individuals	4	Discrete allGen OCS Ne = 10 h2 = 0.5	23	0.330697
error_all_individuals	4	Discrete allGen OCS Ne = 10 h2 = 0.5	24	0.328761
error_all_individuals	4	Discrete allGen OCS Ne = 10 h2 = 0.5	25	0.324574
error_all_individuals	4	Discrete allGen OCS Ne = 10 h2 = 0.5	26	0.315458
error_all_individuals	4	Discrete allGen OCS Ne = 10 h2 = 0.5	27	0.309719
error_all_individuals	4	Discrete allGen OCS Ne = 10 h2 = 0.5	28	0.306757
error_all_individuals	4	Discrete allGen OCS Ne = 10 h2 = 0.5	29	0.302813
error_all_individuals	4	Discrete allGen OCS Ne = 10 h2 = 0.5	30	0.298638
error_all_individuals	4	Discrete allGen OCS Ne = 10 h2 = 0.5	31	0.294696
error_all_individuals	4	Discrete allGen OCS Ne = 10 h2 = 0.5	32	0.29103
error_all_individuals	4	Discrete allGen OCS Ne = 10 h2 = 0.5	33	0.28804
error_all_individuals	4	Discrete allGen OCS Ne = 10 h2 = 0.5	34	0.285504
error_all_individuals	4	Discrete allGen OCS Ne = 10 h2 = 0.5	35	0.281374
error_all_individuals	4	Discrete allGen OCS Ne = 10 h2 = 0.5	36	NA
error_all_individuals	4	Discrete allGen OCS Ne = 10 h2 = 0.5	37	NA
error_all_individuals	4	Discrete allGen OCS Ne = 10 h2 = 0.5	38	NA
error_all_individuals	4	Discrete allGen OCS Ne = 10 h2 = 0.5	39	NA
error_all_individuals	4	Discrete allGen OCS Ne = 10 h2 = 0.5	40	NA
error_all_individuals	4	Discrete allGen OCS Ne = 10 h2 = 0.5	41	NA
error_all_individuals	4	Discrete allGen OCS Ne = 10 h2 = 0.5	42	NA
error_all_individuals	4	Discrete allGen OCS Ne = 10 h2 = 0.5	43	NA
error_all_individuals	4	Discrete allGen OCS Ne = 10 h2 = 0.5	44	NA
error_all_individuals	4	Discrete allGen OCS Ne = 10 h2 = 0.5	45	NA
error_all_individuals	4	Discrete allGen OCS Ne = 10 h2 = 0.5	46	NA
error_all_individuals	4	Discrete allGen OCS Ne = 10 h2 = 0.5	47	NA
error_all_individuals	4	Discrete allGen OCS Ne = 10 h2 = 0.5	48	NA
error_all_individuals	4	Discrete allGen OCS Ne = 10 h2 = 0.5	49	NA
error_all_individuals	4	Discrete allGen OCS Ne = 10 h2 = 0.5	50	NA
error_all_individuals	5	Discrete allGen OCS Ne = 10 h2 = 0.5	1	0.737473
error_all_individuals	5	Discrete allGen OCS Ne = 10 h2 = 0.5	2	0.528249
error_all_individuals	5	Discrete allGen OCS Ne = 10 h2 = 0.5	3	0.483712
error_all_individuals	5	Discrete allGen OCS Ne = 10 h2 = 0.5	4	0.46989
error_all_individuals	5	Discrete allGen OCS Ne = 10 h2 = 0.5	5	0.445342
error_all_individuals	5	Discrete allGen OCS Ne = 10 h2 = 0.5	6	0.421381
error_all_individuals	5	Discrete allGen OCS Ne = 10 h2 = 0.5	7	0.411812
error_all_individuals	5	Discrete allGen OCS Ne = 10 h2 = 0.5	8	0.396413
error_all_individuals	5	Discrete allGen OCS Ne = 10 h2 = 0.5	9	0.386511
error_all_individuals	5	Discrete allGen OCS Ne = 10 h2 = 0.5	10	0.371824
error_all_individuals	5	Discrete allGen OCS Ne = 10 h2 = 0.5	11	0.365528
error_all_individuals	5	Discrete allGen OCS Ne = 10 h2 = 0.5	12	0.358194
error_all_individuals	5	Discrete allGen OCS Ne = 10 h2 = 0.5	13	0.357122
error_all_individuals	5	Discrete allGen OCS Ne = 10 h2 = 0.5	14	0.353341
error_all_individuals	5	Discrete allGen OCS Ne = 10 h2 = 0.5	15	0.350112
error_all_individuals	5	Discrete allGen OCS Ne = 10 h2 = 0.5	16	0.344517
error_all_individuals	5	Discrete allGen OCS Ne = 10 h2 = 0.5	17	0.338122
error_all_individuals	5	Discrete allGen OCS Ne = 10 h2 = 0.5	18	0.335483
error_all_individuals	5	Discrete allGen OCS Ne = 10 h2 = 0.5	19	0.329362
error_all_individuals	5	Discrete allGen OCS Ne = 10 h2 = 0.5	20	0.323189
error_all_individuals	5	Discrete allGen OCS Ne = 10 h2 = 0.5	21	0.32335
error_all_individuals	5	Discrete allGen OCS Ne = 10 h2 = 0.5	22	0.324521
error_all_individuals	5	Discrete allGen OCS Ne = 10 h2 = 0.5	23	0.322613
error_all_individuals	5	Discrete allGen OCS Ne = 10 h2 = 0.5	24	0.317703
error_all_individuals	5	Discrete allGen OCS Ne = 10 h2 = 0.5	25	0.315206
error_all_individuals	5	Discrete allGen OCS Ne = 10 h2 = 0.5	26	0.311794
error_all_individuals	5	Discrete allGen OCS Ne = 10 h2 = 0.5	27	0.309457
error_all_individuals	5	Discrete allGen OCS Ne = 10 h2 = 0.5	28	0.305096
error_all_individuals	5	Discrete allGen OCS Ne = 10 h2 = 0.5	29	0.303408
error_all_individuals	5	Discrete allGen OCS Ne = 10 h2 = 0.5	30	0.299294
error_all_individuals	5	Discrete allGen OCS Ne = 10 h2 = 0.5	31	0.297803
error_all_individuals	5	Discrete allGen OCS Ne = 10 h2 = 0.5	32	0.296096
error_all_individuals	5	Discrete allGen OCS Ne = 10 h2 = 0.5	33	0.294057
error_all_individuals	5	Discrete allGen OCS Ne = 10 h2 = 0.5	34	0.291637
error_all_individuals	5	Discrete allGen OCS Ne = 10 h2 = 0.5	35	0.288518
error_all_individuals	5	Discrete allGen OCS Ne = 10 h2 = 0.5	36	NA
error_all_individuals	5	Discrete allGen OCS Ne = 10 h2 = 0.5	37	NA
error_all_individuals	5	Discrete allGen OCS Ne = 10 h2 = 0.5	38	NA
error_all_individuals	5	Discrete allGen OCS Ne = 10 h2 = 0.5	39	NA
error_all_individuals	5	Discrete allGen OCS Ne = 10 h2 = 0.5	40	NA
error_all_individuals	5	Discrete allGen OCS Ne = 10 h2 = 0.5	41	NA
error_all_individuals	5	Discrete allGen OCS Ne = 10 h2 = 0.5	42	NA
error_all_individuals	5	Discrete allGen OCS Ne = 10 h2 = 0.5	43	NA
error_all_individuals	5	Discrete allGen OCS Ne = 10 h2 = 0.5	44	NA
error_all_individuals	5	Discrete allGen OCS Ne = 10 h2 = 0.5	45	NA
error_all_individuals	5	Discrete allGen OCS Ne = 10 h2 = 0.5	46	NA
error_all_individuals	5	Discrete allGen OCS Ne = 10 h2 = 0.5	47	NA
error_all_individuals	5	Discrete allGen OCS Ne = 10 h2 = 0.5	48	NA
error_all_individuals	5	Discrete allGen OCS Ne = 10 h2 = 0.5	49	NA
error_all_individuals	5	Discrete allGen OCS Ne = 10 h2 = 0.5	50	NA
error_all_individuals	6	Discrete allGen OCS Ne = 10 h2 = 0.5	1	0.84332
error_all_individuals	6	Discrete allGen OCS Ne = 10 h2 = 0.5	2	0.520997
error_all_individuals	6	Discrete allGen OCS Ne = 10 h2 = 0.5	3	0.49928
error_all_individuals	6	Discrete allGen OCS Ne = 10 h2 = 0.5	4	0.469675
error_all_individuals	6	Discrete allGen OCS Ne = 10 h2 = 0.5	5	0.464737
error_all_individuals	6	Discrete allGen OCS Ne = 10 h2 = 0.5	6	0.451591
error_all_individuals	6	Discrete allGen OCS Ne = 10 h2 = 0.5	7	0.438565
error_all_individuals	6	Discrete allGen OCS Ne = 10 h2 = 0.5	8	0.432233
error_all_individuals	6	Discrete allGen OCS Ne = 10 h2 = 0.5	9	0.414165
error_all_individuals	6	Discrete allGen OCS Ne = 10 h2 = 0.5	10	0.406277
error_all_individuals	6	Discrete allGen OCS Ne = 10 h2 = 0.5	11	0.396394
error_all_individuals	6	Discrete allGen OCS Ne = 10 h2 = 0.5	12	0.386759
error_all_individuals	6	Discrete allGen OCS Ne = 10 h2 = 0.5	13	0.381391
error_all_individuals	6	Discrete allGen OCS Ne = 10 h2 = 0.5	14	0.377526
error_all_individuals	6	Discrete allGen OCS Ne = 10 h2 = 0.5	15	0.371318
error_all_individuals	6	Discrete allGen OCS Ne = 10 h2 = 0.5	16	0.37025
error_all_individuals	6	Discrete allGen OCS Ne = 10 h2 = 0.5	17	0.366688
error_all_individuals	6	Discrete allGen OCS Ne = 10 h2 = 0.5	18	0.355039
error_all_individuals	6	Discrete allGen OCS Ne = 10 h2 = 0.5	19	0.349072
error_all_individuals	6	Discrete allGen OCS Ne = 10 h2 = 0.5	20	0.343479
error_all_individuals	6	Discrete allGen OCS Ne = 10 h2 = 0.5	21	0.339317
error_all_individuals	6	Discrete allGen OCS Ne = 10 h2 = 0.5	22	0.33489
error_all_individuals	6	Discrete allGen OCS Ne = 10 h2 = 0.5	23	0.327777
error_all_individuals	6	Discrete allGen OCS Ne = 10 h2 = 0.5	24	0.323528
error_all_individuals	6	Discrete allGen OCS Ne = 10 h2 = 0.5	25	0.317131
error_all_individuals	6	Discrete allGen OCS Ne = 10 h2 = 0.5	26	0.3128
error_all_individuals	6	Discrete allGen OCS Ne = 10 h2 = 0.5	27	0.310182
error_all_individuals	6	Discrete allGen OCS Ne = 10 h2 = 0.5	28	0.307385
error_all_individuals	6	Discrete allGen OCS Ne = 10 h2 = 0.5	29	0.304114
error_all_individuals	6	Discrete allGen OCS Ne = 10 h2 = 0.5	30	0.30308
error_all_individuals	6	Discrete allGen OCS Ne = 10 h2 = 0.5	31	0.303331
error_all_individuals	6	Discrete allGen OCS Ne = 10 h2 = 0.5	32	0.301032
error_all_individuals	6	Discrete allGen OCS Ne = 10 h2 = 0.5	33	0.298346
error_all_individuals	6	Discrete allGen OCS Ne = 10 h2 = 0.5	34	0.295299
error_all_individuals	6	Discrete allGen OCS Ne = 10 h2 = 0.5	35	0.291764
error_all_individuals	6	Discrete allGen OCS Ne = 10 h2 = 0.5	36	NA
error_all_individuals	6	Discrete allGen OCS Ne = 10 h2 = 0.5	37	NA
error_all_individuals	6	Discrete allGen OCS Ne = 10 h2 = 0.5	38	NA
error_all_individuals	6	Discrete allGen OCS Ne = 10 h2 = 0.5	39	NA
error_all_individuals	6	Discrete allGen OCS Ne = 10 h2 = 0.5	40	NA
error_all_individuals	6	Discrete allGen OCS Ne = 10 h2 = 0.5	41	NA
error_all_individuals	6	Discrete allGen OCS Ne = 10 h2 = 0.5	42	NA
error_all_individuals	6	Discrete allGen OCS Ne = 10 h2 = 0.5	43	NA
error_all_individuals	6	Discrete allGen OCS Ne = 10 h2 = 0.5	44	NA
error_all_individuals	6	Discrete allGen OCS Ne = 10 h2 = 0.5	45	NA
error_all_individuals	6	Discrete allGen OCS Ne = 10 h2 = 0.5	46	NA
error_all_individuals	6	Discrete allGen OCS Ne = 10 h2 = 0.5	47	NA
error_all_individuals	6	Discrete allGen OCS Ne = 10 h2 = 0.5	48	NA
error_all_individuals	6	Discrete allGen OCS Ne = 10 h2 = 0.5	49	NA
error_all_individuals	6	Discrete allGen OCS Ne = 10 h2 = 0.5	50	NA
error_all_individuals	7	Discrete allGen OCS Ne = 10 h2 = 0.5	1	0.791286
error_all_individuals	7	Discrete allGen OCS Ne = 10 h2 = 0.5	2	0.546787
error_all_individuals	7	Discrete allGen OCS Ne = 10 h2 = 0.5	3	0.541212
error_all_individuals	7	Discrete allGen OCS Ne = 10 h2 = 0.5	4	0.494412
error_all_individuals	7	Discrete allGen OCS Ne = 10 h2 = 0.5	5	0.460315
error_all_individuals	7	Discrete allGen OCS Ne = 10 h2 = 0.5	6	0.455607
error_all_individuals	7	Discrete allGen OCS Ne = 10 h2 = 0.5	7	0.446958
error_all_individuals	7	Discrete allGen OCS Ne = 10 h2 = 0.5	8	0.422545
error_all_individuals	7	Discrete allGen OCS Ne = 10 h2 = 0.5	9	0.411393
error_all_individuals	7	Discrete allGen OCS Ne = 10 h2 = 0.5	10	0.405259
error_all_individuals	7	Discrete allGen OCS Ne = 10 h2 = 0.5	11	0.386155
error_all_individuals	7	Discrete allGen OCS Ne = 10 h2 = 0.5	12	0.379136
error_all_individuals	7	Discrete allGen OCS Ne = 10 h2 = 0.5	13	0.370756
error_all_individuals	7	Discrete allGen OCS Ne = 10 h2 = 0.5	14	0.367218
error_all_individuals	7	Discrete allGen OCS Ne = 10 h2 = 0.5	15	0.359194
error_all_individuals	7	Discrete allGen OCS Ne = 10 h2 = 0.5	16	0.353831
error_all_individuals	7	Discrete allGen OCS Ne = 10 h2 = 0.5	17	0.348923
error_all_individuals	7	Discrete allGen OCS Ne = 10 h2 = 0.5	18	0.345498
error_all_individuals	7	Discrete allGen OCS Ne = 10 h2 = 0.5	19	0.342461
error_all_individuals	7	Discrete allGen OCS Ne = 10 h2 = 0.5	20	0.341401
error_all_individuals	7	Discrete allGen OCS Ne = 10 h2 = 0.5	21	0.334781
error_all_individuals	7	Discrete allGen OCS Ne = 10 h2 = 0.5	22	0.329698
error_all_individuals	7	Discrete allGen OCS Ne = 10 h2 = 0.5	23	0.326804
error_all_individuals	7	Discrete allGen OCS Ne = 10 h2 = 0.5	24	0.321091
error_all_individuals	7	Discrete allGen OCS Ne = 10 h2 = 0.5	25	0.317826
error_all_individuals	7	Discrete allGen OCS Ne = 10 h2 = 0.5	26	0.313845
error_all_individuals	7	Discrete allGen OCS Ne = 10 h2 = 0.5	27	0.311354
error_all_individuals	7	Discrete allGen OCS Ne = 10 h2 = 0.5	28	0.306667
error_all_individuals	7	Discrete allGen OCS Ne = 10 h2 = 0.5	29	0.306157
error_all_individuals	7	Discrete allGen OCS Ne = 10 h2 = 0.5	30	0.302067
error_all_individuals	7	Discrete allGen OCS Ne = 10 h2 = 0.5	31	0.300078
error_all_individuals	7	Discrete allGen OCS Ne = 10 h2 = 0.5	32	0.298605
error_all_individuals	7	Discrete allGen OCS Ne = 10 h2 = 0.5	33	0.295836
error_all_individuals	7	Discrete allGen OCS Ne = 10 h2 = 0.5	34	0.291093
error_all_individuals	7	Discrete allGen OCS Ne = 10 h2 = 0.5	35	0.286307
error_all_individuals	7	Discrete allGen OCS Ne = 10 h2 = 0.5	36	NA
error_all_individuals	7	Discrete allGen OCS Ne = 10 h2 = 0.5	37	NA
error_all_individuals	7	Discrete allGen OCS Ne = 10 h2 = 0.5	38	NA
error_all_individuals	7	Discrete allGen OCS Ne = 10 h2 = 0.5	39	NA
error_all_individuals	7	Discrete allGen OCS Ne = 10 h2 = 0.5	40	NA
error_all_individuals	7	Discrete allGen OCS Ne = 10 h2 = 0.5	41	NA
error_all_individuals	7	Discrete allGen OCS Ne = 10 h2 = 0.5	42	NA
error_all_individuals	7	Discrete allGen OCS Ne = 10 h2 = 0.5	43	NA
error_all_individuals	7	Discrete allGen OCS Ne = 10 h2 = 0.5	44	NA
error_all_individuals	7	Discrete allGen OCS Ne = 10 h2 = 0.5	45	NA
error_all_individuals	7	Discrete allGen OCS Ne = 10 h2 = 0.5	46	NA
error_all_individuals	7	Discrete allGen OCS Ne = 10 h2 = 0.5	47	NA
error_all_individuals	7	Discrete allGen OCS Ne = 10 h2 = 0.5	48	NA
error_all_individuals	7	Discrete allGen OCS Ne = 10 h2 = 0.5	49	NA
error_all_individuals	7	Discrete allGen OCS Ne = 10 h2 = 0.5	50	NA
error_all_individuals	8	Discrete allGen OCS Ne = 10 h2 = 0.5	1	0.817776
error_all_individuals	8	Discrete allGen OCS Ne = 10 h2 = 0.5	2	0.550124
error_all_individuals	8	Discrete allGen OCS Ne = 10 h2 = 0.5	3	0.513029
error_all_individuals	8	Discrete allGen OCS Ne = 10 h2 = 0.5	4	0.502323
error_all_individuals	8	Discrete allGen OCS Ne = 10 h2 = 0.5	5	0.501327
error_all_individuals	8	Discrete allGen OCS Ne = 10 h2 = 0.5	6	0.475361
error_all_individuals	8	Discrete allGen OCS Ne = 10 h2 = 0.5	7	0.470747
error_all_individuals	8	Discrete allGen OCS Ne = 10 h2 = 0.5	8	0.454545
error_all_individuals	8	Discrete allGen OCS Ne = 10 h2 = 0.5	9	0.44626
error_all_individuals	8	Discrete allGen OCS Ne = 10 h2 = 0.5	10	0.430112
error_all_individuals	8	Discrete allGen OCS Ne = 10 h2 = 0.5	11	0.410481
error_all_individuals	8	Discrete allGen OCS Ne = 10 h2 = 0.5	12	0.398337
error_all_individuals	8	Discrete allGen OCS Ne = 10 h2 = 0.5	13	0.387165
error_all_individuals	8	Discrete allGen OCS Ne = 10 h2 = 0.5	14	0.383258
error_all_individuals	8	Discrete allGen OCS Ne = 10 h2 = 0.5	15	0.377308
error_all_individuals	8	Discrete allGen OCS Ne = 10 h2 = 0.5	16	0.371334
error_all_individuals	8	Discrete allGen OCS Ne = 10 h2 = 0.5	17	0.367462
error_all_individuals	8	Discrete allGen OCS Ne = 10 h2 = 0.5	18	0.354291
error_all_individuals	8	Discrete allGen OCS Ne = 10 h2 = 0.5	19	0.347904
error_all_individuals	8	Discrete allGen OCS Ne = 10 h2 = 0.5	20	0.347162
error_all_individuals	8	Discrete allGen OCS Ne = 10 h2 = 0.5	21	0.338743
error_all_individuals	8	Discrete allGen OCS Ne = 10 h2 = 0.5	22	0.332589
error_all_individuals	8	Discrete allGen OCS Ne = 10 h2 = 0.5	23	0.328325
error_all_individuals	8	Discrete allGen OCS Ne = 10 h2 = 0.5	24	0.323503
error_all_individuals	8	Discrete allGen OCS Ne = 10 h2 = 0.5	25	0.31849
error_all_individuals	8	Discrete allGen OCS Ne = 10 h2 = 0.5	26	0.314295
error_all_individuals	8	Discrete allGen OCS Ne = 10 h2 = 0.5	27	0.310423
error_all_individuals	8	Discrete allGen OCS Ne = 10 h2 = 0.5	28	0.307924
error_all_individuals	8	Discrete allGen OCS Ne = 10 h2 = 0.5	29	0.302782
error_all_individuals	8	Discrete allGen OCS Ne = 10 h2 = 0.5	30	0.299506
error_all_individuals	8	Discrete allGen OCS Ne = 10 h2 = 0.5	31	0.295416
error_all_individuals	8	Discrete allGen OCS Ne = 10 h2 = 0.5	32	0.291469
error_all_individuals	8	Discrete allGen OCS Ne = 10 h2 = 0.5	33	0.28789
error_all_individuals	8	Discrete allGen OCS Ne = 10 h2 = 0.5	34	0.284562
error_all_individuals	8	Discrete allGen OCS Ne = 10 h2 = 0.5	35	0.279942
error_all_individuals	8	Discrete allGen OCS Ne = 10 h2 = 0.5	36	NA
error_all_individuals	8	Discrete allGen OCS Ne = 10 h2 = 0.5	37	NA
error_all_individuals	8	Discrete allGen OCS Ne = 10 h2 = 0.5	38	NA
error_all_individuals	8	Discrete allGen OCS Ne = 10 h2 = 0.5	39	NA
error_all_individuals	8	Discrete allGen OCS Ne = 10 h2 = 0.5	40	NA
error_all_individuals	8	Discrete allGen OCS Ne = 10 h2 = 0.5	41	NA
error_all_individuals	8	Discrete allGen OCS Ne = 10 h2 = 0.5	42	NA
error_all_individuals	8	Discrete allGen OCS Ne = 10 h2 = 0.5	43	NA
error_all_individuals	8	Discrete allGen OCS Ne = 10 h2 = 0.5	44	NA
error_all_individuals	8	Discrete allGen OCS Ne = 10 h2 = 0.5	45	NA
error_all_individuals	8	Discrete allGen OCS Ne = 10 h2 = 0.5	46	NA
error_all_individuals	8	Discrete allGen OCS Ne = 10 h2 = 0.5	47	NA
error_all_individuals	8	Discrete allGen OCS Ne = 10 h2 = 0.5	48	NA
error_all_individuals	8	Discrete allGen OCS Ne = 10 h2 = 0.5	49	NA
error_all_individuals	8	Discrete allGen OCS Ne = 10 h2 = 0.5	50	NA
error_all_individuals	9	Discrete allGen OCS Ne = 10 h2 = 0.5	1	0.781588
error_all_individuals	9	Discrete allGen OCS Ne = 10 h2 = 0.5	2	0.529115
error_all_individuals	9	Discrete allGen OCS Ne = 10 h2 = 0.5	3	0.510761
error_all_individuals	9	Discrete allGen OCS Ne = 10 h2 = 0.5	4	0.484509
error_all_individuals	9	Discrete allGen OCS Ne = 10 h2 = 0.5	5	0.474447
error_all_individuals	9	Discrete allGen OCS Ne = 10 h2 = 0.5	6	0.460779
error_all_individuals	9	Discrete allGen OCS Ne = 10 h2 = 0.5	7	0.435581
error_all_individuals	9	Discrete allGen OCS Ne = 10 h2 = 0.5	8	0.418682
error_all_individuals	9	Discrete allGen OCS Ne = 10 h2 = 0.5	9	0.41485
error_all_individuals	9	Discrete allGen OCS Ne = 10 h2 = 0.5	10	0.402698
error_all_individuals	9	Discrete allGen OCS Ne = 10 h2 = 0.5	11	0.394748
error_all_individuals	9	Discrete allGen OCS Ne = 10 h2 = 0.5	12	0.390669
error_all_individuals	9	Discrete allGen OCS Ne = 10 h2 = 0.5	13	0.380271
error_all_individuals	9	Discrete allGen OCS Ne = 10 h2 = 0.5	14	0.372273
error_all_individuals	9	Discrete allGen OCS Ne = 10 h2 = 0.5	15	0.365415
error_all_individuals	9	Discrete allGen OCS Ne = 10 h2 = 0.5	16	0.359546
error_all_individuals	9	Discrete allGen OCS Ne = 10 h2 = 0.5	17	0.350376
error_all_individuals	9	Discrete allGen OCS Ne = 10 h2 = 0.5	18	0.346465
error_all_individuals	9	Discrete allGen OCS Ne = 10 h2 = 0.5	19	0.341797
error_all_individuals	9	Discrete allGen OCS Ne = 10 h2 = 0.5	20	0.340292
error_all_individuals	9	Discrete allGen OCS Ne = 10 h2 = 0.5	21	0.334535
error_all_individuals	9	Discrete allGen OCS Ne = 10 h2 = 0.5	22	0.330411
error_all_individuals	9	Discrete allGen OCS Ne = 10 h2 = 0.5	23	0.327184
error_all_individuals	9	Discrete allGen OCS Ne = 10 h2 = 0.5	24	0.322497
error_all_individuals	9	Discrete allGen OCS Ne = 10 h2 = 0.5	25	0.320194
error_all_individuals	9	Discrete allGen OCS Ne = 10 h2 = 0.5	26	0.3171
error_all_individuals	9	Discrete allGen OCS Ne = 10 h2 = 0.5	27	0.313157
error_all_individuals	9	Discrete allGen OCS Ne = 10 h2 = 0.5	28	0.309002
error_all_individuals	9	Discrete allGen OCS Ne = 10 h2 = 0.5	29	0.305084
error_all_individuals	9	Discrete allGen OCS Ne = 10 h2 = 0.5	30	0.302736
error_all_individuals	9	Discrete allGen OCS Ne = 10 h2 = 0.5	31	0.298083
error_all_individuals	9	Discrete allGen OCS Ne = 10 h2 = 0.5	32	0.293719
error_all_individuals	9	Discrete allGen OCS Ne = 10 h2 = 0.5	33	0.290692
error_all_individuals	9	Discrete allGen OCS Ne = 10 h2 = 0.5	34	0.287247
error_all_individuals	9	Discrete allGen OCS Ne = 10 h2 = 0.5	35	0.284166
error_all_individuals	9	Discrete allGen OCS Ne = 10 h2 = 0.5	36	NA
error_all_individuals	9	Discrete allGen OCS Ne = 10 h2 = 0.5	37	NA
error_all_individuals	9	Discrete allGen OCS Ne = 10 h2 = 0.5	38	NA
error_all_individuals	9	Discrete allGen OCS Ne = 10 h2 = 0.5	39	NA
error_all_individuals	9	Discrete allGen OCS Ne = 10 h2 = 0.5	40	NA
error_all_individuals	9	Discrete allGen OCS Ne = 10 h2 = 0.5	41	NA
error_all_individuals	9	Discrete allGen OCS Ne = 10 h2 = 0.5	42	NA
error_all_individuals	9	Discrete allGen OCS Ne = 10 h2 = 0.5	43	NA
error_all_individuals	9	Discrete allGen OCS Ne = 10 h2 = 0.5	44	NA
error_all_individuals	9	Discrete allGen OCS Ne = 10 h2 = 0.5	45	NA
error_all_individuals	9	Discrete allGen OCS Ne = 10 h2 = 0.5	46	NA
error_all_individuals	9	Discrete allGen OCS Ne = 10 h2 = 0.5	47	NA
error_all_individuals	9	Discrete allGen OCS Ne = 10 h2 = 0.5	48	NA
error_all_individuals	9	Discrete allGen OCS Ne = 10 h2 = 0.5	49	NA
error_all_individuals	9	Discrete allGen OCS Ne = 10 h2 = 0.5	50	NA
error_all_individuals	10	Discrete allGen OCS Ne = 10 h2 = 0.5	1	0.905433
error_all_individuals	10	Discrete allGen OCS Ne = 10 h2 = 0.5	2	0.564982
error_all_individuals	10	Discrete allGen OCS Ne = 10 h2 = 0.5	3	0.497853
error_all_individuals	10	Discrete allGen OCS Ne = 10 h2 = 0.5	4	0.473923
error_all_individuals	10	Discrete allGen OCS Ne = 10 h2 = 0.5	5	0.450463
error_all_individuals	10	Discrete allGen OCS Ne = 10 h2 = 0.5	6	0.444858
error_all_individuals	10	Discrete allGen OCS Ne = 10 h2 = 0.5	7	0.432013
error_all_individuals	10	Discrete allGen OCS Ne = 10 h2 = 0.5	8	0.419475
error_all_individuals	10	Discrete allGen OCS Ne = 10 h2 = 0.5	9	0.397932
error_all_individuals	10	Discrete allGen OCS Ne = 10 h2 = 0.5	10	0.391424
error_all_individuals	10	Discrete allGen OCS Ne = 10 h2 = 0.5	11	0.383499
error_all_individuals	10	Discrete allGen OCS Ne = 10 h2 = 0.5	12	0.378134
error_all_individuals	10	Discrete allGen OCS Ne = 10 h2 = 0.5	13	0.374796
error_all_individuals	10	Discrete allGen OCS Ne = 10 h2 = 0.5	14	0.369771
error_all_individuals	10	Discrete allGen OCS Ne = 10 h2 = 0.5	15	0.358938
error_all_individuals	10	Discrete allGen OCS Ne = 10 h2 = 0.5	16	0.356917
error_all_individuals	10	Discrete allGen OCS Ne = 10 h2 = 0.5	17	0.351986
error_all_individuals	10	Discrete allGen OCS Ne = 10 h2 = 0.5	18	0.342068
error_all_individuals	10	Discrete allGen OCS Ne = 10 h2 = 0.5	19	0.341087
error_all_individuals	10	Discrete allGen OCS Ne = 10 h2 = 0.5	20	0.339607
error_all_individuals	10	Discrete allGen OCS Ne = 10 h2 = 0.5	21	0.334071
error_all_individuals	10	Discrete allGen OCS Ne = 10 h2 = 0.5	22	0.328079
error_all_individuals	10	Discrete allGen OCS Ne = 10 h2 = 0.5	23	0.323
error_all_individuals	10	Discrete allGen OCS Ne = 10 h2 = 0.5	24	0.320484
error_all_individuals	10	Discrete allGen OCS Ne = 10 h2 = 0.5	25	0.31996
error_all_individuals	10	Discrete allGen OCS Ne = 10 h2 = 0.5	26	0.318024
error_all_individuals	10	Discrete allGen OCS Ne = 10 h2 = 0.5	27	0.315779
error_all_individuals	10	Discrete allGen OCS Ne = 10 h2 = 0.5	28	0.311575
error_all_individuals	10	Discrete allGen OCS Ne = 10 h2 = 0.5	29	0.307329
error_all_individuals	10	Discrete allGen OCS Ne = 10 h2 = 0.5	30	0.304557
error_all_individuals	10	Discrete allGen OCS Ne = 10 h2 = 0.5	31	0.30398
error_all_individuals	10	Discrete allGen OCS Ne = 10 h2 = 0.5	32	0.302258
error_all_individuals	10	Discrete allGen OCS Ne = 10 h2 = 0.5	33	0.300402
error_all_individuals	10	Discrete allGen OCS Ne = 10 h2 = 0.5	34	0.297946
error_all_individuals	10	Discrete allGen OCS Ne = 10 h2 = 0.5	35	0.296144
error_all_individuals	10	Discrete allGen OCS Ne = 10 h2 = 0.5	36	NA
error_all_individuals	10	Discrete allGen OCS Ne = 10 h2 = 0.5	37	NA
error_all_individuals	10	Discrete allGen OCS Ne = 10 h2 = 0.5	38	NA
error_all_individuals	10	Discrete allGen OCS Ne = 10 h2 = 0.5	39	NA
error_all_individuals	10	Discrete allGen OCS Ne = 10 h2 = 0.5	40	NA
error_all_individuals	10	Discrete allGen OCS Ne = 10 h2 = 0.5	41	NA
error_all_individuals	10	Discrete allGen OCS Ne = 10 h2 = 0.5	42	NA
error_all_individuals	10	Discrete allGen OCS Ne = 10 h2 = 0.5	43	NA
error_all_individuals	10	Discrete allGen OCS Ne = 10 h2 = 0.5	44	NA
error_all_individuals	10	Discrete allGen OCS Ne = 10 h2 = 0.5	45	NA
error_all_individuals	10	Discrete allGen OCS Ne = 10 h2 = 0.5	46	NA
error_all_individuals	10	Discrete allGen OCS Ne = 10 h2 = 0.5	47	NA
error_all_individuals	10	Discrete allGen OCS Ne = 10 h2 = 0.5	48	NA
error_all_individuals	10	Discrete allGen OCS Ne = 10 h2 = 0.5	49	NA
error_all_individuals	10	Discrete allGen OCS Ne = 10 h2 = 0.5	50	NA
error_all_individuals	1	Discrete allGen OCS Ne = 10 h2 = 0.9	1	0.275282
error_all_individuals	1	Discrete allGen OCS Ne = 10 h2 = 0.9	2	0.291254
error_all_individuals	1	Discrete allGen OCS Ne = 10 h2 = 0.9	3	0.279606
error_all_individuals	1	Discrete allGen OCS Ne = 10 h2 = 0.9	4	0.267437
error_all_individuals	1	Discrete allGen OCS Ne = 10 h2 = 0.9	5	0.272805
error_all_individuals	1	Discrete allGen OCS Ne = 10 h2 = 0.9	6	0.269595
error_all_individuals	1	Discrete allGen OCS Ne = 10 h2 = 0.9	7	0.272006
error_all_individuals	1	Discrete allGen OCS Ne = 10 h2 = 0.9	8	0.26678
error_all_individuals	1	Discrete allGen OCS Ne = 10 h2 = 0.9	9	0.263118
error_all_individuals	1	Discrete allGen OCS Ne = 10 h2 = 0.9	10	0.256691
error_all_individuals	1	Discrete allGen OCS Ne = 10 h2 = 0.9	11	0.2554
error_all_individuals	1	Discrete allGen OCS Ne = 10 h2 = 0.9	12	0.252262
error_all_individuals	1	Discrete allGen OCS Ne = 10 h2 = 0.9	13	0.252995
error_all_individuals	1	Discrete allGen OCS Ne = 10 h2 = 0.9	14	0.256517
error_all_individuals	1	Discrete allGen OCS Ne = 10 h2 = 0.9	15	0.254065
error_all_individuals	1	Discrete allGen OCS Ne = 10 h2 = 0.9	16	0.253281
error_all_individuals	1	Discrete allGen OCS Ne = 10 h2 = 0.9	17	0.254163
error_all_individuals	1	Discrete allGen OCS Ne = 10 h2 = 0.9	18	0.256494
error_all_individuals	1	Discrete allGen OCS Ne = 10 h2 = 0.9	19	0.257779
error_all_individuals	1	Discrete allGen OCS Ne = 10 h2 = 0.9	20	0.258481
error_all_individuals	1	Discrete allGen OCS Ne = 10 h2 = 0.9	21	0.256022
error_all_individuals	1	Discrete allGen OCS Ne = 10 h2 = 0.9	22	0.254423
error_all_individuals	1	Discrete allGen OCS Ne = 10 h2 = 0.9	23	0.254536
error_all_individuals	1	Discrete allGen OCS Ne = 10 h2 = 0.9	24	0.252026
error_all_individuals	1	Discrete allGen OCS Ne = 10 h2 = 0.9	25	0.249354
error_all_individuals	1	Discrete allGen OCS Ne = 10 h2 = 0.9	26	0.249305
error_all_individuals	1	Discrete allGen OCS Ne = 10 h2 = 0.9	27	0.248931
error_all_individuals	1	Discrete allGen OCS Ne = 10 h2 = 0.9	28	0.247752
error_all_individuals	1	Discrete allGen OCS Ne = 10 h2 = 0.9	29	0.246783
error_all_individuals	1	Discrete allGen OCS Ne = 10 h2 = 0.9	30	0.245111
error_all_individuals	1	Discrete allGen OCS Ne = 10 h2 = 0.9	31	0.243046
error_all_individuals	1	Discrete allGen OCS Ne = 10 h2 = 0.9	32	0.241
error_all_individuals	1	Discrete allGen OCS Ne = 10 h2 = 0.9	33	0.237947
error_all_individuals	1	Discrete allGen OCS Ne = 10 h2 = 0.9	34	0.235753
error_all_individuals	1	Discrete allGen OCS Ne = 10 h2 = 0.9	35	0.233853
error_all_individuals	1	Discrete allGen OCS Ne = 10 h2 = 0.9	36	NA
error_all_individuals	1	Discrete allGen OCS Ne = 10 h2 = 0.9	37	NA
error_all_individuals	1	Discrete allGen OCS Ne = 10 h2 = 0.9	38	NA
error_all_individuals	1	Discrete allGen OCS Ne = 10 h2 = 0.9	39	NA
error_all_individuals	1	Discrete allGen OCS Ne = 10 h2 = 0.9	40	NA
error_all_individuals	1	Discrete allGen OCS Ne = 10 h2 = 0.9	41	NA
error_all_individuals	1	Discrete allGen OCS Ne = 10 h2 = 0.9	42	NA
error_all_individuals	1	Discrete allGen OCS Ne = 10 h2 = 0.9	43	NA
error_all_individuals	1	Discrete allGen OCS Ne = 10 h2 = 0.9	44	NA
error_all_individuals	1	Discrete allGen OCS Ne = 10 h2 = 0.9	45	NA
error_all_individuals	1	Discrete allGen OCS Ne = 10 h2 = 0.9	46	NA
error_all_individuals	1	Discrete allGen OCS Ne = 10 h2 = 0.9	47	NA
error_all_individuals	1	Discrete allGen OCS Ne = 10 h2 = 0.9	48	NA
error_all_individuals	1	Discrete allGen OCS Ne = 10 h2 = 0.9	49	NA
error_all_individuals	1	Discrete allGen OCS Ne = 10 h2 = 0.9	50	NA
error_all_individuals	2	Discrete allGen OCS Ne = 10 h2 = 0.9	1	0.284816
error_all_individuals	2	Discrete allGen OCS Ne = 10 h2 = 0.9	2	0.316119
error_all_individuals	2	Discrete allGen OCS Ne = 10 h2 = 0.9	3	0.270291
error_all_individuals	2	Discrete allGen OCS Ne = 10 h2 = 0.9	4	0.265746
error_all_individuals	2	Discrete allGen OCS Ne = 10 h2 = 0.9	5	0.27128
error_all_individuals	2	Discrete allGen OCS Ne = 10 h2 = 0.9	6	0.267595
error_all_individuals	2	Discrete allGen OCS Ne = 10 h2 = 0.9	7	0.269393
error_all_individuals	2	Discrete allGen OCS Ne = 10 h2 = 0.9	8	0.271435
error_all_individuals	2	Discrete allGen OCS Ne = 10 h2 = 0.9	9	0.270657
error_all_individuals	2	Discrete allGen OCS Ne = 10 h2 = 0.9	10	0.269183
error_all_individuals	2	Discrete allGen OCS Ne = 10 h2 = 0.9	11	0.265856
error_all_individuals	2	Discrete allGen OCS Ne = 10 h2 = 0.9	12	0.262785
error_all_individuals	2	Discrete allGen OCS Ne = 10 h2 = 0.9	13	0.263071
error_all_individuals	2	Discrete allGen OCS Ne = 10 h2 = 0.9	14	0.260827
error_all_individuals	2	Discrete allGen OCS Ne = 10 h2 = 0.9	15	0.261739
error_all_individuals	2	Discrete allGen OCS Ne = 10 h2 = 0.9	16	0.257472
error_all_individuals	2	Discrete allGen OCS Ne = 10 h2 = 0.9	17	0.254404
error_all_individuals	2	Discrete allGen OCS Ne = 10 h2 = 0.9	18	0.255566
error_all_individuals	2	Discrete allGen OCS Ne = 10 h2 = 0.9	19	0.253637
error_all_individuals	2	Discrete allGen OCS Ne = 10 h2 = 0.9	20	0.250106
error_all_individuals	2	Discrete allGen OCS Ne = 10 h2 = 0.9	21	0.247109
error_all_individuals	2	Discrete allGen OCS Ne = 10 h2 = 0.9	22	0.243262
error_all_individuals	2	Discrete allGen OCS Ne = 10 h2 = 0.9	23	0.239843
error_all_individuals	2	Discrete allGen OCS Ne = 10 h2 = 0.9	24	0.237893
error_all_individuals	2	Discrete allGen OCS Ne = 10 h2 = 0.9	25	0.236307
error_all_individuals	2	Discrete allGen OCS Ne = 10 h2 = 0.9	26	0.233753
error_all_individuals	2	Discrete allGen OCS Ne = 10 h2 = 0.9	27	0.230954
error_all_individuals	2	Discrete allGen OCS Ne = 10 h2 = 0.9	28	0.227631
error_all_individuals	2	Discrete allGen OCS Ne = 10 h2 = 0.9	29	0.225891
error_all_individuals	2	Discrete allGen OCS Ne = 10 h2 = 0.9	30	0.224342
error_all_individuals	2	Discrete allGen OCS Ne = 10 h2 = 0.9	31	0.222079
error_all_individuals	2	Discrete allGen OCS Ne = 10 h2 = 0.9	32	0.220171
error_all_individuals	2	Discrete allGen OCS Ne = 10 h2 = 0.9	33	0.218572
error_all_individuals	2	Discrete allGen OCS Ne = 10 h2 = 0.9	34	0.21604
error_all_individuals	2	Discrete allGen OCS Ne = 10 h2 = 0.9	35	0.213632
error_all_individuals	2	Discrete allGen OCS Ne = 10 h2 = 0.9	36	NA
error_all_individuals	2	Discrete allGen OCS Ne = 10 h2 = 0.9	37	NA
error_all_individuals	2	Discrete allGen OCS Ne = 10 h2 = 0.9	38	NA
error_all_individuals	2	Discrete allGen OCS Ne = 10 h2 = 0.9	39	NA
error_all_individuals	2	Discrete allGen OCS Ne = 10 h2 = 0.9	40	NA
error_all_individuals	2	Discrete allGen OCS Ne = 10 h2 = 0.9	41	NA
error_all_individuals	2	Discrete allGen OCS Ne = 10 h2 = 0.9	42	NA
error_all_individuals	2	Discrete allGen OCS Ne = 10 h2 = 0.9	43	NA
error_all_individuals	2	Discrete allGen OCS Ne = 10 h2 = 0.9	44	NA
error_all_individuals	2	Discrete allGen OCS Ne = 10 h2 = 0.9	45	NA
error_all_individuals	2	Discrete allGen OCS Ne = 10 h2 = 0.9	46	NA
error_all_individuals	2	Discrete allGen OCS Ne = 10 h2 = 0.9	47	NA
error_all_individuals	2	Discrete allGen OCS Ne = 10 h2 = 0.9	48	NA
error_all_individuals	2	Discrete allGen OCS Ne = 10 h2 = 0.9	49	NA
error_all_individuals	2	Discrete allGen OCS Ne = 10 h2 = 0.9	50	NA
error_all_individuals	3	Discrete allGen OCS Ne = 10 h2 = 0.9	1	NA
error_all_individuals	3	Discrete allGen OCS Ne = 10 h2 = 0.9	2	NA
error_all_individuals	3	Discrete allGen OCS Ne = 10 h2 = 0.9	3	NA
error_all_individuals	3	Discrete allGen OCS Ne = 10 h2 = 0.9	4	NA
error_all_individuals	3	Discrete allGen OCS Ne = 10 h2 = 0.9	5	NA
error_all_individuals	3	Discrete allGen OCS Ne = 10 h2 = 0.9	6	NA
error_all_individuals	3	Discrete allGen OCS Ne = 10 h2 = 0.9	7	NA
error_all_individuals	3	Discrete allGen OCS Ne = 10 h2 = 0.9	8	NA
error_all_individuals	3	Discrete allGen OCS Ne = 10 h2 = 0.9	9	NA
error_all_individuals	3	Discrete allGen OCS Ne = 10 h2 = 0.9	10	NA
error_all_individuals	3	Discrete allGen OCS Ne = 10 h2 = 0.9	11	NA
error_all_individuals	3	Discrete allGen OCS Ne = 10 h2 = 0.9	12	NA
error_all_individuals	3	Discrete allGen OCS Ne = 10 h2 = 0.9	13	NA
error_all_individuals	3	Discrete allGen OCS Ne = 10 h2 = 0.9	14	NA
error_all_individuals	3	Discrete allGen OCS Ne = 10 h2 = 0.9	15	NA
error_all_individuals	3	Discrete allGen OCS Ne = 10 h2 = 0.9	16	NA
error_all_individuals	3	Discrete allGen OCS Ne = 10 h2 = 0.9	17	NA
error_all_individuals	3	Discrete allGen OCS Ne = 10 h2 = 0.9	18	NA
error_all_individuals	3	Discrete allGen OCS Ne = 10 h2 = 0.9	19	NA
error_all_individuals	3	Discrete allGen OCS Ne = 10 h2 = 0.9	20	NA
error_all_individuals	3	Discrete allGen OCS Ne = 10 h2 = 0.9	21	NA
error_all_individuals	3	Discrete allGen OCS Ne = 10 h2 = 0.9	22	NA
error_all_individuals	3	Discrete allGen OCS Ne = 10 h2 = 0.9	23	NA
error_all_individuals	3	Discrete allGen OCS Ne = 10 h2 = 0.9	24	NA
error_all_individuals	3	Discrete allGen OCS Ne = 10 h2 = 0.9	25	NA
error_all_individuals	3	Discrete allGen OCS Ne = 10 h2 = 0.9	26	NA
error_all_individuals	3	Discrete allGen OCS Ne = 10 h2 = 0.9	27	NA
error_all_individuals	3	Discrete allGen OCS Ne = 10 h2 = 0.9	28	NA
error_all_individuals	3	Discrete allGen OCS Ne = 10 h2 = 0.9	29	NA
error_all_individuals	3	Discrete allGen OCS Ne = 10 h2 = 0.9	30	NA
error_all_individuals	3	Discrete allGen OCS Ne = 10 h2 = 0.9	31	NA
error_all_individuals	3	Discrete allGen OCS Ne = 10 h2 = 0.9	32	NA
error_all_individuals	3	Discrete allGen OCS Ne = 10 h2 = 0.9	33	NA
error_all_individuals	3	Discrete allGen OCS Ne = 10 h2 = 0.9	34	NA
error_all_individuals	3	Discrete allGen OCS Ne = 10 h2 = 0.9	35	NA
error_all_individuals	3	Discrete allGen OCS Ne = 10 h2 = 0.9	36	NA
error_all_individuals	3	Discrete allGen OCS Ne = 10 h2 = 0.9	37	NA
error_all_individuals	3	Discrete allGen OCS Ne = 10 h2 = 0.9	38	NA
error_all_individuals	3	Discrete allGen OCS Ne = 10 h2 = 0.9	39	NA
error_all_individuals	3	Discrete allGen OCS Ne = 10 h2 = 0.9	40	NA
error_all_individuals	3	Discrete allGen OCS Ne = 10 h2 = 0.9	41	NA
error_all_individuals	3	Discrete allGen OCS Ne = 10 h2 = 0.9	42	NA
error_all_individuals	3	Discrete allGen OCS Ne = 10 h2 = 0.9	43	NA
error_all_individuals	3	Discrete allGen OCS Ne = 10 h2 = 0.9	44	NA
error_all_individuals	3	Discrete allGen OCS Ne = 10 h2 = 0.9	45	NA
error_all_individuals	3	Discrete allGen OCS Ne = 10 h2 = 0.9	46	NA
error_all_individuals	3	Discrete allGen OCS Ne = 10 h2 = 0.9	47	NA
error_all_individuals	3	Discrete allGen OCS Ne = 10 h2 = 0.9	48	NA
error_all_individuals	3	Discrete allGen OCS Ne = 10 h2 = 0.9	49	NA
error_all_individuals	3	Discrete allGen OCS Ne = 10 h2 = 0.9	50	NA
error_all_individuals	4	Discrete allGen OCS Ne = 10 h2 = 0.9	1	0.261218
error_all_individuals	4	Discrete allGen OCS Ne = 10 h2 = 0.9	2	0.285503
error_all_individuals	4	Discrete allGen OCS Ne = 10 h2 = 0.9	3	0.301826
error_all_individuals	4	Discrete allGen OCS Ne = 10 h2 = 0.9	4	0.286925
error_all_individuals	4	Discrete allGen OCS Ne = 10 h2 = 0.9	5	0.288323
error_all_individuals	4	Discrete allGen OCS Ne = 10 h2 = 0.9	6	0.299467
error_all_individuals	4	Discrete allGen OCS Ne = 10 h2 = 0.9	7	0.29308
error_all_individuals	4	Discrete allGen OCS Ne = 10 h2 = 0.9	8	0.292733
error_all_individuals	4	Discrete allGen OCS Ne = 10 h2 = 0.9	9	0.285587
error_all_individuals	4	Discrete allGen OCS Ne = 10 h2 = 0.9	10	0.285491
error_all_individuals	4	Discrete allGen OCS Ne = 10 h2 = 0.9	11	0.283934
error_all_individuals	4	Discrete allGen OCS Ne = 10 h2 = 0.9	12	0.279962
error_all_individuals	4	Discrete allGen OCS Ne = 10 h2 = 0.9	13	0.273618
error_all_individuals	4	Discrete allGen OCS Ne = 10 h2 = 0.9	14	0.271154
error_all_individuals	4	Discrete allGen OCS Ne = 10 h2 = 0.9	15	0.269962
error_all_individuals	4	Discrete allGen OCS Ne = 10 h2 = 0.9	16	0.267988
error_all_individuals	4	Discrete allGen OCS Ne = 10 h2 = 0.9	17	0.263638
error_all_individuals	4	Discrete allGen OCS Ne = 10 h2 = 0.9	18	0.259278
error_all_individuals	4	Discrete allGen OCS Ne = 10 h2 = 0.9	19	0.258303
error_all_individuals	4	Discrete allGen OCS Ne = 10 h2 = 0.9	20	0.257914
error_all_individuals	4	Discrete allGen OCS Ne = 10 h2 = 0.9	21	0.257971
error_all_individuals	4	Discrete allGen OCS Ne = 10 h2 = 0.9	22	0.255575
error_all_individuals	4	Discrete allGen OCS Ne = 10 h2 = 0.9	23	0.254416
error_all_individuals	4	Discrete allGen OCS Ne = 10 h2 = 0.9	24	0.251542
error_all_individuals	4	Discrete allGen OCS Ne = 10 h2 = 0.9	25	0.249445
error_all_individuals	4	Discrete allGen OCS Ne = 10 h2 = 0.9	26	0.248064
error_all_individuals	4	Discrete allGen OCS Ne = 10 h2 = 0.9	27	0.246033
error_all_individuals	4	Discrete allGen OCS Ne = 10 h2 = 0.9	28	0.245438
error_all_individuals	4	Discrete allGen OCS Ne = 10 h2 = 0.9	29	0.243876
error_all_individuals	4	Discrete allGen OCS Ne = 10 h2 = 0.9	30	0.241404
error_all_individuals	4	Discrete allGen OCS Ne = 10 h2 = 0.9	31	0.238609
error_all_individuals	4	Discrete allGen OCS Ne = 10 h2 = 0.9	32	0.236554
error_all_individuals	4	Discrete allGen OCS Ne = 10 h2 = 0.9	33	0.234904
error_all_individuals	4	Discrete allGen OCS Ne = 10 h2 = 0.9	34	0.233362
error_all_individuals	4	Discrete allGen OCS Ne = 10 h2 = 0.9	35	0.230714
error_all_individuals	4	Discrete allGen OCS Ne = 10 h2 = 0.9	36	NA
error_all_individuals	4	Discrete allGen OCS Ne = 10 h2 = 0.9	37	NA
error_all_individuals	4	Discrete allGen OCS Ne = 10 h2 = 0.9	38	NA
error_all_individuals	4	Discrete allGen OCS Ne = 10 h2 = 0.9	39	NA
error_all_individuals	4	Discrete allGen OCS Ne = 10 h2 = 0.9	40	NA
error_all_individuals	4	Discrete allGen OCS Ne = 10 h2 = 0.9	41	NA
error_all_individuals	4	Discrete allGen OCS Ne = 10 h2 = 0.9	42	NA
error_all_individuals	4	Discrete allGen OCS Ne = 10 h2 = 0.9	43	NA
error_all_individuals	4	Discrete allGen OCS Ne = 10 h2 = 0.9	44	NA
error_all_individuals	4	Discrete allGen OCS Ne = 10 h2 = 0.9	45	NA
error_all_individuals	4	Discrete allGen OCS Ne = 10 h2 = 0.9	46	NA
error_all_individuals	4	Discrete allGen OCS Ne = 10 h2 = 0.9	47	NA
error_all_individuals	4	Discrete allGen OCS Ne = 10 h2 = 0.9	48	NA
error_all_individuals	4	Discrete allGen OCS Ne = 10 h2 = 0.9	49	NA
error_all_individuals	4	Discrete allGen OCS Ne = 10 h2 = 0.9	50	NA
error_all_individuals	5	Discrete allGen OCS Ne = 10 h2 = 0.9	1	0.245824
error_all_individuals	5	Discrete allGen OCS Ne = 10 h2 = 0.9	2	0.243175
error_all_individuals	5	Discrete allGen OCS Ne = 10 h2 = 0.9	3	0.244951
error_all_individuals	5	Discrete allGen OCS Ne = 10 h2 = 0.9	4	0.260556
error_all_individuals	5	Discrete allGen OCS Ne = 10 h2 = 0.9	5	0.269954
error_all_individuals	5	Discrete allGen OCS Ne = 10 h2 = 0.9	6	0.271713
error_all_individuals	5	Discrete allGen OCS Ne = 10 h2 = 0.9	7	0.269089
error_all_individuals	5	Discrete allGen OCS Ne = 10 h2 = 0.9	8	0.2652
error_all_individuals	5	Discrete allGen OCS Ne = 10 h2 = 0.9	9	0.262571
error_all_individuals	5	Discrete allGen OCS Ne = 10 h2 = 0.9	10	0.262697
error_all_individuals	5	Discrete allGen OCS Ne = 10 h2 = 0.9	11	0.268057
error_all_individuals	5	Discrete allGen OCS Ne = 10 h2 = 0.9	12	0.269313
error_all_individuals	5	Discrete allGen OCS Ne = 10 h2 = 0.9	13	0.268769
error_all_individuals	5	Discrete allGen OCS Ne = 10 h2 = 0.9	14	0.2631
error_all_individuals	5	Discrete allGen OCS Ne = 10 h2 = 0.9	15	0.263854
error_all_individuals	5	Discrete allGen OCS Ne = 10 h2 = 0.9	16	0.264563
error_all_individuals	5	Discrete allGen OCS Ne = 10 h2 = 0.9	17	0.262728
error_all_individuals	5	Discrete allGen OCS Ne = 10 h2 = 0.9	18	0.259629
error_all_individuals	5	Discrete allGen OCS Ne = 10 h2 = 0.9	19	0.25672
error_all_individuals	5	Discrete allGen OCS Ne = 10 h2 = 0.9	20	0.252383
error_all_individuals	5	Discrete allGen OCS Ne = 10 h2 = 0.9	21	0.249924
error_all_individuals	5	Discrete allGen OCS Ne = 10 h2 = 0.9	22	0.24609
error_all_individuals	5	Discrete allGen OCS Ne = 10 h2 = 0.9	23	0.241637
error_all_individuals	5	Discrete allGen OCS Ne = 10 h2 = 0.9	24	0.240505
error_all_individuals	5	Discrete allGen OCS Ne = 10 h2 = 0.9	25	0.238237
error_all_individuals	5	Discrete allGen OCS Ne = 10 h2 = 0.9	26	0.236025
error_all_individuals	5	Discrete allGen OCS Ne = 10 h2 = 0.9	27	0.234352
error_all_individuals	5	Discrete allGen OCS Ne = 10 h2 = 0.9	28	0.231508
error_all_individuals	5	Discrete allGen OCS Ne = 10 h2 = 0.9	29	0.228408
error_all_individuals	5	Discrete allGen OCS Ne = 10 h2 = 0.9	30	0.225194
error_all_individuals	5	Discrete allGen OCS Ne = 10 h2 = 0.9	31	0.22221
error_all_individuals	5	Discrete allGen OCS Ne = 10 h2 = 0.9	32	0.219632
error_all_individuals	5	Discrete allGen OCS Ne = 10 h2 = 0.9	33	0.217271
error_all_individuals	5	Discrete allGen OCS Ne = 10 h2 = 0.9	34	0.215649
error_all_individuals	5	Discrete allGen OCS Ne = 10 h2 = 0.9	35	0.213333
error_all_individuals	5	Discrete allGen OCS Ne = 10 h2 = 0.9	36	NA
error_all_individuals	5	Discrete allGen OCS Ne = 10 h2 = 0.9	37	NA
error_all_individuals	5	Discrete allGen OCS Ne = 10 h2 = 0.9	38	NA
error_all_individuals	5	Discrete allGen OCS Ne = 10 h2 = 0.9	39	NA
error_all_individuals	5	Discrete allGen OCS Ne = 10 h2 = 0.9	40	NA
error_all_individuals	5	Discrete allGen OCS Ne = 10 h2 = 0.9	41	NA
error_all_individuals	5	Discrete allGen OCS Ne = 10 h2 = 0.9	42	NA
error_all_individuals	5	Discrete allGen OCS Ne = 10 h2 = 0.9	43	NA
error_all_individuals	5	Discrete allGen OCS Ne = 10 h2 = 0.9	44	NA
error_all_individuals	5	Discrete allGen OCS Ne = 10 h2 = 0.9	45	NA
error_all_individuals	5	Discrete allGen OCS Ne = 10 h2 = 0.9	46	NA
error_all_individuals	5	Discrete allGen OCS Ne = 10 h2 = 0.9	47	NA
error_all_individuals	5	Discrete allGen OCS Ne = 10 h2 = 0.9	48	NA
error_all_individuals	5	Discrete allGen OCS Ne = 10 h2 = 0.9	49	NA
error_all_individuals	5	Discrete allGen OCS Ne = 10 h2 = 0.9	50	NA
error_all_individuals	6	Discrete allGen OCS Ne = 10 h2 = 0.9	1	0.281107
error_all_individuals	6	Discrete allGen OCS Ne = 10 h2 = 0.9	2	0.316882
error_all_individuals	6	Discrete allGen OCS Ne = 10 h2 = 0.9	3	0.285097
error_all_individuals	6	Discrete allGen OCS Ne = 10 h2 = 0.9	4	0.284512
error_all_individuals	6	Discrete allGen OCS Ne = 10 h2 = 0.9	5	0.283604
error_all_individuals	6	Discrete allGen OCS Ne = 10 h2 = 0.9	6	0.284885
error_all_individuals	6	Discrete allGen OCS Ne = 10 h2 = 0.9	7	0.285749
error_all_individuals	6	Discrete allGen OCS Ne = 10 h2 = 0.9	8	0.274946
error_all_individuals	6	Discrete allGen OCS Ne = 10 h2 = 0.9	9	0.269535
error_all_individuals	6	Discrete allGen OCS Ne = 10 h2 = 0.9	10	0.265144
error_all_individuals	6	Discrete allGen OCS Ne = 10 h2 = 0.9	11	0.262337
error_all_individuals	6	Discrete allGen OCS Ne = 10 h2 = 0.9	12	0.262393
error_all_individuals	6	Discrete allGen OCS Ne = 10 h2 = 0.9	13	0.260277
error_all_individuals	6	Discrete allGen OCS Ne = 10 h2 = 0.9	14	0.256996
error_all_individuals	6	Discrete allGen OCS Ne = 10 h2 = 0.9	15	0.251602
error_all_individuals	6	Discrete allGen OCS Ne = 10 h2 = 0.9	16	0.249335
error_all_individuals	6	Discrete allGen OCS Ne = 10 h2 = 0.9	17	0.247318
error_all_individuals	6	Discrete allGen OCS Ne = 10 h2 = 0.9	18	0.244141
error_all_individuals	6	Discrete allGen OCS Ne = 10 h2 = 0.9	19	0.241885
error_all_individuals	6	Discrete allGen OCS Ne = 10 h2 = 0.9	20	0.238453
error_all_individuals	6	Discrete allGen OCS Ne = 10 h2 = 0.9	21	0.236297
error_all_individuals	6	Discrete allGen OCS Ne = 10 h2 = 0.9	22	0.234349
error_all_individuals	6	Discrete allGen OCS Ne = 10 h2 = 0.9	23	0.232971
error_all_individuals	6	Discrete allGen OCS Ne = 10 h2 = 0.9	24	0.230716
error_all_individuals	6	Discrete allGen OCS Ne = 10 h2 = 0.9	25	0.229529
error_all_individuals	6	Discrete allGen OCS Ne = 10 h2 = 0.9	26	0.227637
error_all_individuals	6	Discrete allGen OCS Ne = 10 h2 = 0.9	27	0.226986
error_all_individuals	6	Discrete allGen OCS Ne = 10 h2 = 0.9	28	0.226033
error_all_individuals	6	Discrete allGen OCS Ne = 10 h2 = 0.9	29	0.224266
error_all_individuals	6	Discrete allGen OCS Ne = 10 h2 = 0.9	30	0.222152
error_all_individuals	6	Discrete allGen OCS Ne = 10 h2 = 0.9	31	0.220271
error_all_individuals	6	Discrete allGen OCS Ne = 10 h2 = 0.9	32	0.219368
error_all_individuals	6	Discrete allGen OCS Ne = 10 h2 = 0.9	33	0.217917
error_all_individuals	6	Discrete allGen OCS Ne = 10 h2 = 0.9	34	0.217073
error_all_individuals	6	Discrete allGen OCS Ne = 10 h2 = 0.9	35	0.216711
error_all_individuals	6	Discrete allGen OCS Ne = 10 h2 = 0.9	36	NA
error_all_individuals	6	Discrete allGen OCS Ne = 10 h2 = 0.9	37	NA
error_all_individuals	6	Discrete allGen OCS Ne = 10 h2 = 0.9	38	NA
error_all_individuals	6	Discrete allGen OCS Ne = 10 h2 = 0.9	39	NA
error_all_individuals	6	Discrete allGen OCS Ne = 10 h2 = 0.9	40	NA
error_all_individuals	6	Discrete allGen OCS Ne = 10 h2 = 0.9	41	NA
error_all_individuals	6	Discrete allGen OCS Ne = 10 h2 = 0.9	42	NA
error_all_individuals	6	Discrete allGen OCS Ne = 10 h2 = 0.9	43	NA
error_all_individuals	6	Discrete allGen OCS Ne = 10 h2 = 0.9	44	NA
error_all_individuals	6	Discrete allGen OCS Ne = 10 h2 = 0.9	45	NA
error_all_individuals	6	Discrete allGen OCS Ne = 10 h2 = 0.9	46	NA
error_all_individuals	6	Discrete allGen OCS Ne = 10 h2 = 0.9	47	NA
error_all_individuals	6	Discrete allGen OCS Ne = 10 h2 = 0.9	48	NA
error_all_individuals	6	Discrete allGen OCS Ne = 10 h2 = 0.9	49	NA
error_all_individuals	6	Discrete allGen OCS Ne = 10 h2 = 0.9	50	NA
error_all_individuals	7	Discrete allGen OCS Ne = 10 h2 = 0.9	1	0.263762
error_all_individuals	7	Discrete allGen OCS Ne = 10 h2 = 0.9	2	0.270983
error_all_individuals	7	Discrete allGen OCS Ne = 10 h2 = 0.9	3	0.274077
error_all_individuals	7	Discrete allGen OCS Ne = 10 h2 = 0.9	4	0.278793
error_all_individuals	7	Discrete allGen OCS Ne = 10 h2 = 0.9	5	0.272882
error_all_individuals	7	Discrete allGen OCS Ne = 10 h2 = 0.9	6	0.277637
error_all_individuals	7	Discrete allGen OCS Ne = 10 h2 = 0.9	7	0.276088
error_all_individuals	7	Discrete allGen OCS Ne = 10 h2 = 0.9	8	0.278933
error_all_individuals	7	Discrete allGen OCS Ne = 10 h2 = 0.9	9	0.278627
error_all_individuals	7	Discrete allGen OCS Ne = 10 h2 = 0.9	10	0.272871
error_all_individuals	7	Discrete allGen OCS Ne = 10 h2 = 0.9	11	0.267028
error_all_individuals	7	Discrete allGen OCS Ne = 10 h2 = 0.9	12	0.266214
error_all_individuals	7	Discrete allGen OCS Ne = 10 h2 = 0.9	13	0.263844
error_all_individuals	7	Discrete allGen OCS Ne = 10 h2 = 0.9	14	0.260483
error_all_individuals	7	Discrete allGen OCS Ne = 10 h2 = 0.9	15	0.25857
error_all_individuals	7	Discrete allGen OCS Ne = 10 h2 = 0.9	16	0.256355
error_all_individuals	7	Discrete allGen OCS Ne = 10 h2 = 0.9	17	0.256033
error_all_individuals	7	Discrete allGen OCS Ne = 10 h2 = 0.9	18	0.25342
error_all_individuals	7	Discrete allGen OCS Ne = 10 h2 = 0.9	19	0.25163
error_all_individuals	7	Discrete allGen OCS Ne = 10 h2 = 0.9	20	0.2478
error_all_individuals	7	Discrete allGen OCS Ne = 10 h2 = 0.9	21	0.245448
error_all_individuals	7	Discrete allGen OCS Ne = 10 h2 = 0.9	22	0.243283
error_all_individuals	7	Discrete allGen OCS Ne = 10 h2 = 0.9	23	0.241437
error_all_individuals	7	Discrete allGen OCS Ne = 10 h2 = 0.9	24	0.239416
error_all_individuals	7	Discrete allGen OCS Ne = 10 h2 = 0.9	25	0.23799
error_all_individuals	7	Discrete allGen OCS Ne = 10 h2 = 0.9	26	0.236496
error_all_individuals	7	Discrete allGen OCS Ne = 10 h2 = 0.9	27	0.234488
error_all_individuals	7	Discrete allGen OCS Ne = 10 h2 = 0.9	28	0.233455
error_all_individuals	7	Discrete allGen OCS Ne = 10 h2 = 0.9	29	0.230058
error_all_individuals	7	Discrete allGen OCS Ne = 10 h2 = 0.9	30	0.227554
error_all_individuals	7	Discrete allGen OCS Ne = 10 h2 = 0.9	31	0.224007
error_all_individuals	7	Discrete allGen OCS Ne = 10 h2 = 0.9	32	0.22123
error_all_individuals	7	Discrete allGen OCS Ne = 10 h2 = 0.9	33	0.218637
error_all_individuals	7	Discrete allGen OCS Ne = 10 h2 = 0.9	34	0.216457
error_all_individuals	7	Discrete allGen OCS Ne = 10 h2 = 0.9	35	0.213504
error_all_individuals	7	Discrete allGen OCS Ne = 10 h2 = 0.9	36	NA
error_all_individuals	7	Discrete allGen OCS Ne = 10 h2 = 0.9	37	NA
error_all_individuals	7	Discrete allGen OCS Ne = 10 h2 = 0.9	38	NA
error_all_individuals	7	Discrete allGen OCS Ne = 10 h2 = 0.9	39	NA
error_all_individuals	7	Discrete allGen OCS Ne = 10 h2 = 0.9	40	NA
error_all_individuals	7	Discrete allGen OCS Ne = 10 h2 = 0.9	41	NA
error_all_individuals	7	Discrete allGen OCS Ne = 10 h2 = 0.9	42	NA
error_all_individuals	7	Discrete allGen OCS Ne = 10 h2 = 0.9	43	NA
error_all_individuals	7	Discrete allGen OCS Ne = 10 h2 = 0.9	44	NA
error_all_individuals	7	Discrete allGen OCS Ne = 10 h2 = 0.9	45	NA
error_all_individuals	7	Discrete allGen OCS Ne = 10 h2 = 0.9	46	NA
error_all_individuals	7	Discrete allGen OCS Ne = 10 h2 = 0.9	47	NA
error_all_individuals	7	Discrete allGen OCS Ne = 10 h2 = 0.9	48	NA
error_all_individuals	7	Discrete allGen OCS Ne = 10 h2 = 0.9	49	NA
error_all_individuals	7	Discrete allGen OCS Ne = 10 h2 = 0.9	50	NA
error_all_individuals	8	Discrete allGen OCS Ne = 10 h2 = 0.9	1	0.272592
error_all_individuals	8	Discrete allGen OCS Ne = 10 h2 = 0.9	2	0.313088
error_all_individuals	8	Discrete allGen OCS Ne = 10 h2 = 0.9	3	0.324511
error_all_individuals	8	Discrete allGen OCS Ne = 10 h2 = 0.9	4	0.30869
error_all_individuals	8	Discrete allGen OCS Ne = 10 h2 = 0.9	5	0.310299
error_all_individuals	8	Discrete allGen OCS Ne = 10 h2 = 0.9	6	0.295498
error_all_individuals	8	Discrete allGen OCS Ne = 10 h2 = 0.9	7	0.286057
error_all_individuals	8	Discrete allGen OCS Ne = 10 h2 = 0.9	8	0.286252
error_all_individuals	8	Discrete allGen OCS Ne = 10 h2 = 0.9	9	0.283952
error_all_individuals	8	Discrete allGen OCS Ne = 10 h2 = 0.9	10	0.283528
error_all_individuals	8	Discrete allGen OCS Ne = 10 h2 = 0.9	11	0.281281
error_all_individuals	8	Discrete allGen OCS Ne = 10 h2 = 0.9	12	0.280108
error_all_individuals	8	Discrete allGen OCS Ne = 10 h2 = 0.9	13	0.278664
error_all_individuals	8	Discrete allGen OCS Ne = 10 h2 = 0.9	14	0.276793
error_all_individuals	8	Discrete allGen OCS Ne = 10 h2 = 0.9	15	0.273586
error_all_individuals	8	Discrete allGen OCS Ne = 10 h2 = 0.9	16	0.27531
error_all_individuals	8	Discrete allGen OCS Ne = 10 h2 = 0.9	17	0.273884
error_all_individuals	8	Discrete allGen OCS Ne = 10 h2 = 0.9	18	0.273688
error_all_individuals	8	Discrete allGen OCS Ne = 10 h2 = 0.9	19	0.272144
error_all_individuals	8	Discrete allGen OCS Ne = 10 h2 = 0.9	20	0.27014
error_all_individuals	8	Discrete allGen OCS Ne = 10 h2 = 0.9	21	0.267415
error_all_individuals	8	Discrete allGen OCS Ne = 10 h2 = 0.9	22	0.269057
error_all_individuals	8	Discrete allGen OCS Ne = 10 h2 = 0.9	23	0.268912
error_all_individuals	8	Discrete allGen OCS Ne = 10 h2 = 0.9	24	0.271535
error_all_individuals	8	Discrete allGen OCS Ne = 10 h2 = 0.9	25	0.27185
error_all_individuals	8	Discrete allGen OCS Ne = 10 h2 = 0.9	26	0.270048
error_all_individuals	8	Discrete allGen OCS Ne = 10 h2 = 0.9	27	0.267445
error_all_individuals	8	Discrete allGen OCS Ne = 10 h2 = 0.9	28	0.266311
error_all_individuals	8	Discrete allGen OCS Ne = 10 h2 = 0.9	29	0.263724
error_all_individuals	8	Discrete allGen OCS Ne = 10 h2 = 0.9	30	0.261246
error_all_individuals	8	Discrete allGen OCS Ne = 10 h2 = 0.9	31	0.26035
error_all_individuals	8	Discrete allGen OCS Ne = 10 h2 = 0.9	32	0.257764
error_all_individuals	8	Discrete allGen OCS Ne = 10 h2 = 0.9	33	0.255377
error_all_individuals	8	Discrete allGen OCS Ne = 10 h2 = 0.9	34	0.253069
error_all_individuals	8	Discrete allGen OCS Ne = 10 h2 = 0.9	35	0.251226
error_all_individuals	8	Discrete allGen OCS Ne = 10 h2 = 0.9	36	NA
error_all_individuals	8	Discrete allGen OCS Ne = 10 h2 = 0.9	37	NA
error_all_individuals	8	Discrete allGen OCS Ne = 10 h2 = 0.9	38	NA
error_all_individuals	8	Discrete allGen OCS Ne = 10 h2 = 0.9	39	NA
error_all_individuals	8	Discrete allGen OCS Ne = 10 h2 = 0.9	40	NA
error_all_individuals	8	Discrete allGen OCS Ne = 10 h2 = 0.9	41	NA
error_all_individuals	8	Discrete allGen OCS Ne = 10 h2 = 0.9	42	NA
error_all_individuals	8	Discrete allGen OCS Ne = 10 h2 = 0.9	43	NA
error_all_individuals	8	Discrete allGen OCS Ne = 10 h2 = 0.9	44	NA
error_all_individuals	8	Discrete allGen OCS Ne = 10 h2 = 0.9	45	NA
error_all_individuals	8	Discrete allGen OCS Ne = 10 h2 = 0.9	46	NA
error_all_individuals	8	Discrete allGen OCS Ne = 10 h2 = 0.9	47	NA
error_all_individuals	8	Discrete allGen OCS Ne = 10 h2 = 0.9	48	NA
error_all_individuals	8	Discrete allGen OCS Ne = 10 h2 = 0.9	49	NA
error_all_individuals	8	Discrete allGen OCS Ne = 10 h2 = 0.9	50	NA
error_all_individuals	9	Discrete allGen OCS Ne = 10 h2 = 0.9	1	0.260529
error_all_individuals	9	Discrete allGen OCS Ne = 10 h2 = 0.9	2	0.2682
error_all_individuals	9	Discrete allGen OCS Ne = 10 h2 = 0.9	3	0.265015
error_all_individuals	9	Discrete allGen OCS Ne = 10 h2 = 0.9	4	0.274082
error_all_individuals	9	Discrete allGen OCS Ne = 10 h2 = 0.9	5	0.273921
error_all_individuals	9	Discrete allGen OCS Ne = 10 h2 = 0.9	6	0.291743
error_all_individuals	9	Discrete allGen OCS Ne = 10 h2 = 0.9	7	0.286666
error_all_individuals	9	Discrete allGen OCS Ne = 10 h2 = 0.9	8	0.286284
error_all_individuals	9	Discrete allGen OCS Ne = 10 h2 = 0.9	9	0.287629
error_all_individuals	9	Discrete allGen OCS Ne = 10 h2 = 0.9	10	0.284095
error_all_individuals	9	Discrete allGen OCS Ne = 10 h2 = 0.9	11	0.280525
error_all_individuals	9	Discrete allGen OCS Ne = 10 h2 = 0.9	12	0.279829
error_all_individuals	9	Discrete allGen OCS Ne = 10 h2 = 0.9	13	0.279217
error_all_individuals	9	Discrete allGen OCS Ne = 10 h2 = 0.9	14	0.279394
error_all_individuals	9	Discrete allGen OCS Ne = 10 h2 = 0.9	15	0.278239
error_all_individuals	9	Discrete allGen OCS Ne = 10 h2 = 0.9	16	0.278137
error_all_individuals	9	Discrete allGen OCS Ne = 10 h2 = 0.9	17	0.276752
error_all_individuals	9	Discrete allGen OCS Ne = 10 h2 = 0.9	18	0.276581
error_all_individuals	9	Discrete allGen OCS Ne = 10 h2 = 0.9	19	0.271717
error_all_individuals	9	Discrete allGen OCS Ne = 10 h2 = 0.9	20	0.268465
error_all_individuals	9	Discrete allGen OCS Ne = 10 h2 = 0.9	21	0.26627
error_all_individuals	9	Discrete allGen OCS Ne = 10 h2 = 0.9	22	0.26341
error_all_individuals	9	Discrete allGen OCS Ne = 10 h2 = 0.9	23	0.26212
error_all_individuals	9	Discrete allGen OCS Ne = 10 h2 = 0.9	24	0.259132
error_all_individuals	9	Discrete allGen OCS Ne = 10 h2 = 0.9	25	0.256985
error_all_individuals	9	Discrete allGen OCS Ne = 10 h2 = 0.9	26	0.254601
error_all_individuals	9	Discrete allGen OCS Ne = 10 h2 = 0.9	27	0.252852
error_all_individuals	9	Discrete allGen OCS Ne = 10 h2 = 0.9	28	0.251045
error_all_individuals	9	Discrete allGen OCS Ne = 10 h2 = 0.9	29	0.24841
error_all_individuals	9	Discrete allGen OCS Ne = 10 h2 = 0.9	30	0.245496
error_all_individuals	9	Discrete allGen OCS Ne = 10 h2 = 0.9	31	0.243228
error_all_individuals	9	Discrete allGen OCS Ne = 10 h2 = 0.9	32	0.241374
error_all_individuals	9	Discrete allGen OCS Ne = 10 h2 = 0.9	33	0.237381
error_all_individuals	9	Discrete allGen OCS Ne = 10 h2 = 0.9	34	0.234436
error_all_individuals	9	Discrete allGen OCS Ne = 10 h2 = 0.9	35	0.232665
error_all_individuals	9	Discrete allGen OCS Ne = 10 h2 = 0.9	36	NA
error_all_individuals	9	Discrete allGen OCS Ne = 10 h2 = 0.9	37	NA
error_all_individuals	9	Discrete allGen OCS Ne = 10 h2 = 0.9	38	NA
error_all_individuals	9	Discrete allGen OCS Ne = 10 h2 = 0.9	39	NA
error_all_individuals	9	Discrete allGen OCS Ne = 10 h2 = 0.9	40	NA
error_all_individuals	9	Discrete allGen OCS Ne = 10 h2 = 0.9	41	NA
error_all_individuals	9	Discrete allGen OCS Ne = 10 h2 = 0.9	42	NA
error_all_individuals	9	Discrete allGen OCS Ne = 10 h2 = 0.9	43	NA
error_all_individuals	9	Discrete allGen OCS Ne = 10 h2 = 0.9	44	NA
error_all_individuals	9	Discrete allGen OCS Ne = 10 h2 = 0.9	45	NA
error_all_individuals	9	Discrete allGen OCS Ne = 10 h2 = 0.9	46	NA
error_all_individuals	9	Discrete allGen OCS Ne = 10 h2 = 0.9	47	NA
error_all_individuals	9	Discrete allGen OCS Ne = 10 h2 = 0.9	48	NA
error_all_individuals	9	Discrete allGen OCS Ne = 10 h2 = 0.9	49	NA
error_all_individuals	9	Discrete allGen OCS Ne = 10 h2 = 0.9	50	NA
error_all_individuals	10	Discrete allGen OCS Ne = 10 h2 = 0.9	1	0.301811
error_all_individuals	10	Discrete allGen OCS Ne = 10 h2 = 0.9	2	0.292859
error_all_individuals	10	Discrete allGen OCS Ne = 10 h2 = 0.9	3	0.301691
error_all_individuals	10	Discrete allGen OCS Ne = 10 h2 = 0.9	4	0.298273
error_all_individuals	10	Discrete allGen OCS Ne = 10 h2 = 0.9	5	0.296078
error_all_individuals	10	Discrete allGen OCS Ne = 10 h2 = 0.9	6	0.283528
error_all_individuals	10	Discrete allGen OCS Ne = 10 h2 = 0.9	7	0.2829
error_all_individuals	10	Discrete allGen OCS Ne = 10 h2 = 0.9	8	0.284849
error_all_individuals	10	Discrete allGen OCS Ne = 10 h2 = 0.9	9	0.280596
error_all_individuals	10	Discrete allGen OCS Ne = 10 h2 = 0.9	10	0.278639
error_all_individuals	10	Discrete allGen OCS Ne = 10 h2 = 0.9	11	0.28076
error_all_individuals	10	Discrete allGen OCS Ne = 10 h2 = 0.9	12	0.283096
error_all_individuals	10	Discrete allGen OCS Ne = 10 h2 = 0.9	13	0.277393
error_all_individuals	10	Discrete allGen OCS Ne = 10 h2 = 0.9	14	0.274614
error_all_individuals	10	Discrete allGen OCS Ne = 10 h2 = 0.9	15	0.271189
error_all_individuals	10	Discrete allGen OCS Ne = 10 h2 = 0.9	16	0.267299
error_all_individuals	10	Discrete allGen OCS Ne = 10 h2 = 0.9	17	0.264182
error_all_individuals	10	Discrete allGen OCS Ne = 10 h2 = 0.9	18	0.262217
error_all_individuals	10	Discrete allGen OCS Ne = 10 h2 = 0.9	19	0.257823
error_all_individuals	10	Discrete allGen OCS Ne = 10 h2 = 0.9	20	0.256226
error_all_individuals	10	Discrete allGen OCS Ne = 10 h2 = 0.9	21	0.256012
error_all_individuals	10	Discrete allGen OCS Ne = 10 h2 = 0.9	22	0.257254
error_all_individuals	10	Discrete allGen OCS Ne = 10 h2 = 0.9	23	0.255309
error_all_individuals	10	Discrete allGen OCS Ne = 10 h2 = 0.9	24	0.254455
error_all_individuals	10	Discrete allGen OCS Ne = 10 h2 = 0.9	25	0.253878
error_all_individuals	10	Discrete allGen OCS Ne = 10 h2 = 0.9	26	0.252588
error_all_individuals	10	Discrete allGen OCS Ne = 10 h2 = 0.9	27	0.254158
error_all_individuals	10	Discrete allGen OCS Ne = 10 h2 = 0.9	28	0.251736
error_all_individuals	10	Discrete allGen OCS Ne = 10 h2 = 0.9	29	0.248197
error_all_individuals	10	Discrete allGen OCS Ne = 10 h2 = 0.9	30	0.247714
error_all_individuals	10	Discrete allGen OCS Ne = 10 h2 = 0.9	31	0.246576
error_all_individuals	10	Discrete allGen OCS Ne = 10 h2 = 0.9	32	0.246022
error_all_individuals	10	Discrete allGen OCS Ne = 10 h2 = 0.9	33	0.244865
error_all_individuals	10	Discrete allGen OCS Ne = 10 h2 = 0.9	34	0.243978
error_all_individuals	10	Discrete allGen OCS Ne = 10 h2 = 0.9	35	0.243149
error_all_individuals	10	Discrete allGen OCS Ne = 10 h2 = 0.9	36	NA
error_all_individuals	10	Discrete allGen OCS Ne = 10 h2 = 0.9	37	NA
error_all_individuals	10	Discrete allGen OCS Ne = 10 h2 = 0.9	38	NA
error_all_individuals	10	Discrete allGen OCS Ne = 10 h2 = 0.9	39	NA
error_all_individuals	10	Discrete allGen OCS Ne = 10 h2 = 0.9	40	NA
error_all_individuals	10	Discrete allGen OCS Ne = 10 h2 = 0.9	41	NA
error_all_individuals	10	Discrete allGen OCS Ne = 10 h2 = 0.9	42	NA
error_all_individuals	10	Discrete allGen OCS Ne = 10 h2 = 0.9	43	NA
error_all_individuals	10	Discrete allGen OCS Ne = 10 h2 = 0.9	44	NA
error_all_individuals	10	Discrete allGen OCS Ne = 10 h2 = 0.9	45	NA
error_all_individuals	10	Discrete allGen OCS Ne = 10 h2 = 0.9	46	NA
error_all_individuals	10	Discrete allGen OCS Ne = 10 h2 = 0.9	47	NA
error_all_individuals	10	Discrete allGen OCS Ne = 10 h2 = 0.9	48	NA
error_all_individuals	10	Discrete allGen OCS Ne = 10 h2 = 0.9	49	NA
error_all_individuals	10	Discrete allGen OCS Ne = 10 h2 = 0.9	50	NA
error_all_individuals	1	Discrete allGen OCS Ne = 100 h2 = 0.1	1	NA
error_all_individuals	1	Discrete allGen OCS Ne = 100 h2 = 0.1	2	NA
error_all_individuals	1	Discrete allGen OCS Ne = 100 h2 = 0.1	3	NA
error_all_individuals	1	Discrete allGen OCS Ne = 100 h2 = 0.1	4	NA
error_all_individuals	1	Discrete allGen OCS Ne = 100 h2 = 0.1	5	NA
error_all_individuals	1	Discrete allGen OCS Ne = 100 h2 = 0.1	6	NA
error_all_individuals	1	Discrete allGen OCS Ne = 100 h2 = 0.1	7	NA
error_all_individuals	1	Discrete allGen OCS Ne = 100 h2 = 0.1	8	NA
error_all_individuals	1	Discrete allGen OCS Ne = 100 h2 = 0.1	9	NA
error_all_individuals	1	Discrete allGen OCS Ne = 100 h2 = 0.1	10	NA
error_all_individuals	1	Discrete allGen OCS Ne = 100 h2 = 0.1	11	NA
error_all_individuals	1	Discrete allGen OCS Ne = 100 h2 = 0.1	12	NA
error_all_individuals	1	Discrete allGen OCS Ne = 100 h2 = 0.1	13	NA
error_all_individuals	1	Discrete allGen OCS Ne = 100 h2 = 0.1	14	NA
error_all_individuals	1	Discrete allGen OCS Ne = 100 h2 = 0.1	15	NA
error_all_individuals	1	Discrete allGen OCS Ne = 100 h2 = 0.1	16	NA
error_all_individuals	1	Discrete allGen OCS Ne = 100 h2 = 0.1	17	NA
error_all_individuals	1	Discrete allGen OCS Ne = 100 h2 = 0.1	18	NA
error_all_individuals	1	Discrete allGen OCS Ne = 100 h2 = 0.1	19	NA
error_all_individuals	1	Discrete allGen OCS Ne = 100 h2 = 0.1	20	NA
error_all_individuals	1	Discrete allGen OCS Ne = 100 h2 = 0.1	21	NA
error_all_individuals	1	Discrete allGen OCS Ne = 100 h2 = 0.1	22	NA
error_all_individuals	1	Discrete allGen OCS Ne = 100 h2 = 0.1	23	NA
error_all_individuals	1	Discrete allGen OCS Ne = 100 h2 = 0.1	24	NA
error_all_individuals	1	Discrete allGen OCS Ne = 100 h2 = 0.1	25	NA
error_all_individuals	1	Discrete allGen OCS Ne = 100 h2 = 0.1	26	NA
error_all_individuals	1	Discrete allGen OCS Ne = 100 h2 = 0.1	27	NA
error_all_individuals	1	Discrete allGen OCS Ne = 100 h2 = 0.1	28	NA
error_all_individuals	1	Discrete allGen OCS Ne = 100 h2 = 0.1	29	NA
error_all_individuals	1	Discrete allGen OCS Ne = 100 h2 = 0.1	30	NA
error_all_individuals	1	Discrete allGen OCS Ne = 100 h2 = 0.1	31	NA
error_all_individuals	1	Discrete allGen OCS Ne = 100 h2 = 0.1	32	NA
error_all_individuals	1	Discrete allGen OCS Ne = 100 h2 = 0.1	33	NA
error_all_individuals	1	Discrete allGen OCS Ne = 100 h2 = 0.1	34	NA
error_all_individuals	1	Discrete allGen OCS Ne = 100 h2 = 0.1	35	NA
error_all_individuals	1	Discrete allGen OCS Ne = 100 h2 = 0.1	36	NA
error_all_individuals	1	Discrete allGen OCS Ne = 100 h2 = 0.1	37	NA
error_all_individuals	1	Discrete allGen OCS Ne = 100 h2 = 0.1	38	NA
error_all_individuals	1	Discrete allGen OCS Ne = 100 h2 = 0.1	39	NA
error_all_individuals	1	Discrete allGen OCS Ne = 100 h2 = 0.1	40	NA
error_all_individuals	1	Discrete allGen OCS Ne = 100 h2 = 0.1	41	NA
error_all_individuals	1	Discrete allGen OCS Ne = 100 h2 = 0.1	42	NA
error_all_individuals	1	Discrete allGen OCS Ne = 100 h2 = 0.1	43	NA
error_all_individuals	1	Discrete allGen OCS Ne = 100 h2 = 0.1	44	NA
error_all_individuals	1	Discrete allGen OCS Ne = 100 h2 = 0.1	45	NA
error_all_individuals	1	Discrete allGen OCS Ne = 100 h2 = 0.1	46	NA
error_all_individuals	1	Discrete allGen OCS Ne = 100 h2 = 0.1	47	NA
error_all_individuals	1	Discrete allGen OCS Ne = 100 h2 = 0.1	48	NA
error_all_individuals	1	Discrete allGen OCS Ne = 100 h2 = 0.1	49	NA
error_all_individuals	1	Discrete allGen OCS Ne = 100 h2 = 0.1	50	NA
error_all_individuals	2	Discrete allGen OCS Ne = 100 h2 = 0.1	1	2.56334
error_all_individuals	2	Discrete allGen OCS Ne = 100 h2 = 0.1	2	0.820078
error_all_individuals	2	Discrete allGen OCS Ne = 100 h2 = 0.1	3	0.826265
error_all_individuals	2	Discrete allGen OCS Ne = 100 h2 = 0.1	4	0.74376
error_all_individuals	2	Discrete allGen OCS Ne = 100 h2 = 0.1	5	0.755955
error_all_individuals	2	Discrete allGen OCS Ne = 100 h2 = 0.1	6	0.752058
error_all_individuals	2	Discrete allGen OCS Ne = 100 h2 = 0.1	7	0.723799
error_all_individuals	2	Discrete allGen OCS Ne = 100 h2 = 0.1	8	0.701703
error_all_individuals	2	Discrete allGen OCS Ne = 100 h2 = 0.1	9	0.686452
error_all_individuals	2	Discrete allGen OCS Ne = 100 h2 = 0.1	10	0.6746
error_all_individuals	2	Discrete allGen OCS Ne = 100 h2 = 0.1	11	0.66676
error_all_individuals	2	Discrete allGen OCS Ne = 100 h2 = 0.1	12	0.66484
error_all_individuals	2	Discrete allGen OCS Ne = 100 h2 = 0.1	13	0.666786
error_all_individuals	2	Discrete allGen OCS Ne = 100 h2 = 0.1	14	0.674762
error_all_individuals	2	Discrete allGen OCS Ne = 100 h2 = 0.1	15	0.661087
error_all_individuals	2	Discrete allGen OCS Ne = 100 h2 = 0.1	16	0.65055
error_all_individuals	2	Discrete allGen OCS Ne = 100 h2 = 0.1	17	0.64128
error_all_individuals	2	Discrete allGen OCS Ne = 100 h2 = 0.1	18	0.63019
error_all_individuals	2	Discrete allGen OCS Ne = 100 h2 = 0.1	19	0.62623
error_all_individuals	2	Discrete allGen OCS Ne = 100 h2 = 0.1	20	0.616481
error_all_individuals	2	Discrete allGen OCS Ne = 100 h2 = 0.1	21	0.615347
error_all_individuals	2	Discrete allGen OCS Ne = 100 h2 = 0.1	22	0.612691
error_all_individuals	2	Discrete allGen OCS Ne = 100 h2 = 0.1	23	0.612039
error_all_individuals	2	Discrete allGen OCS Ne = 100 h2 = 0.1	24	0.604107
error_all_individuals	2	Discrete allGen OCS Ne = 100 h2 = 0.1	25	0.605825
error_all_individuals	2	Discrete allGen OCS Ne = 100 h2 = 0.1	26	0.600577
error_all_individuals	2	Discrete allGen OCS Ne = 100 h2 = 0.1	27	0.598598
error_all_individuals	2	Discrete allGen OCS Ne = 100 h2 = 0.1	28	0.590562
error_all_individuals	2	Discrete allGen OCS Ne = 100 h2 = 0.1	29	0.587019
error_all_individuals	2	Discrete allGen OCS Ne = 100 h2 = 0.1	30	0.587339
error_all_individuals	2	Discrete allGen OCS Ne = 100 h2 = 0.1	31	0.584508
error_all_individuals	2	Discrete allGen OCS Ne = 100 h2 = 0.1	32	0.58475
error_all_individuals	2	Discrete allGen OCS Ne = 100 h2 = 0.1	33	0.57828
error_all_individuals	2	Discrete allGen OCS Ne = 100 h2 = 0.1	34	0.580069
error_all_individuals	2	Discrete allGen OCS Ne = 100 h2 = 0.1	35	0.578144
error_all_individuals	2	Discrete allGen OCS Ne = 100 h2 = 0.1	36	0.577012
error_all_individuals	2	Discrete allGen OCS Ne = 100 h2 = 0.1	37	0.57483
error_all_individuals	2	Discrete allGen OCS Ne = 100 h2 = 0.1	38	0.573713
error_all_individuals	2	Discrete allGen OCS Ne = 100 h2 = 0.1	39	0.573649
error_all_individuals	2	Discrete allGen OCS Ne = 100 h2 = 0.1	40	0.569509
error_all_individuals	2	Discrete allGen OCS Ne = 100 h2 = 0.1	41	0.566273
error_all_individuals	2	Discrete allGen OCS Ne = 100 h2 = 0.1	42	0.565246
error_all_individuals	2	Discrete allGen OCS Ne = 100 h2 = 0.1	43	0.564741
error_all_individuals	2	Discrete allGen OCS Ne = 100 h2 = 0.1	44	0.564469
error_all_individuals	2	Discrete allGen OCS Ne = 100 h2 = 0.1	45	0.563864
error_all_individuals	2	Discrete allGen OCS Ne = 100 h2 = 0.1	46	0.562712
error_all_individuals	2	Discrete allGen OCS Ne = 100 h2 = 0.1	47	0.562398
error_all_individuals	2	Discrete allGen OCS Ne = 100 h2 = 0.1	48	0.561003
error_all_individuals	2	Discrete allGen OCS Ne = 100 h2 = 0.1	49	0.560102
error_all_individuals	2	Discrete allGen OCS Ne = 100 h2 = 0.1	50	0.55981
error_all_individuals	3	Discrete allGen OCS Ne = 100 h2 = 0.1	1	2.26776
error_all_individuals	3	Discrete allGen OCS Ne = 100 h2 = 0.1	2	0.716276
error_all_individuals	3	Discrete allGen OCS Ne = 100 h2 = 0.1	3	0.671701
error_all_individuals	3	Discrete allGen OCS Ne = 100 h2 = 0.1	4	0.719103
error_all_individuals	3	Discrete allGen OCS Ne = 100 h2 = 0.1	5	0.720822
error_all_individuals	3	Discrete allGen OCS Ne = 100 h2 = 0.1	6	0.716704
error_all_individuals	3	Discrete allGen OCS Ne = 100 h2 = 0.1	7	0.721506
error_all_individuals	3	Discrete allGen OCS Ne = 100 h2 = 0.1	8	0.704364
error_all_individuals	3	Discrete allGen OCS Ne = 100 h2 = 0.1	9	0.677156
error_all_individuals	3	Discrete allGen OCS Ne = 100 h2 = 0.1	10	0.674008
error_all_individuals	3	Discrete allGen OCS Ne = 100 h2 = 0.1	11	0.665849
error_all_individuals	3	Discrete allGen OCS Ne = 100 h2 = 0.1	12	0.667534
error_all_individuals	3	Discrete allGen OCS Ne = 100 h2 = 0.1	13	0.660181
error_all_individuals	3	Discrete allGen OCS Ne = 100 h2 = 0.1	14	0.658043
error_all_individuals	3	Discrete allGen OCS Ne = 100 h2 = 0.1	15	0.656382
error_all_individuals	3	Discrete allGen OCS Ne = 100 h2 = 0.1	16	0.653116
error_all_individuals	3	Discrete allGen OCS Ne = 100 h2 = 0.1	17	0.645008
error_all_individuals	3	Discrete allGen OCS Ne = 100 h2 = 0.1	18	0.644168
error_all_individuals	3	Discrete allGen OCS Ne = 100 h2 = 0.1	19	0.634487
error_all_individuals	3	Discrete allGen OCS Ne = 100 h2 = 0.1	20	0.637001
error_all_individuals	3	Discrete allGen OCS Ne = 100 h2 = 0.1	21	0.632945
error_all_individuals	3	Discrete allGen OCS Ne = 100 h2 = 0.1	22	0.63485
error_all_individuals	3	Discrete allGen OCS Ne = 100 h2 = 0.1	23	0.633336
error_all_individuals	3	Discrete allGen OCS Ne = 100 h2 = 0.1	24	0.62849
error_all_individuals	3	Discrete allGen OCS Ne = 100 h2 = 0.1	25	0.622441
error_all_individuals	3	Discrete allGen OCS Ne = 100 h2 = 0.1	26	0.62062
error_all_individuals	3	Discrete allGen OCS Ne = 100 h2 = 0.1	27	0.613847
error_all_individuals	3	Discrete allGen OCS Ne = 100 h2 = 0.1	28	0.613185
error_all_individuals	3	Discrete allGen OCS Ne = 100 h2 = 0.1	29	0.610539
error_all_individuals	3	Discrete allGen OCS Ne = 100 h2 = 0.1	30	0.614135
error_all_individuals	3	Discrete allGen OCS Ne = 100 h2 = 0.1	31	0.611826
error_all_individuals	3	Discrete allGen OCS Ne = 100 h2 = 0.1	32	0.609813
error_all_individuals	3	Discrete allGen OCS Ne = 100 h2 = 0.1	33	0.610389
error_all_individuals	3	Discrete allGen OCS Ne = 100 h2 = 0.1	34	0.607464
error_all_individuals	3	Discrete allGen OCS Ne = 100 h2 = 0.1	35	0.604047
error_all_individuals	3	Discrete allGen OCS Ne = 100 h2 = 0.1	36	0.604196
error_all_individuals	3	Discrete allGen OCS Ne = 100 h2 = 0.1	37	0.603393
error_all_individuals	3	Discrete allGen OCS Ne = 100 h2 = 0.1	38	0.603917
error_all_individuals	3	Discrete allGen OCS Ne = 100 h2 = 0.1	39	0.607948
error_all_individuals	3	Discrete allGen OCS Ne = 100 h2 = 0.1	40	0.600149
error_all_individuals	3	Discrete allGen OCS Ne = 100 h2 = 0.1	41	0.596583
error_all_individuals	3	Discrete allGen OCS Ne = 100 h2 = 0.1	42	0.590759
error_all_individuals	3	Discrete allGen OCS Ne = 100 h2 = 0.1	43	0.589581
error_all_individuals	3	Discrete allGen OCS Ne = 100 h2 = 0.1	44	0.586998
error_all_individuals	3	Discrete allGen OCS Ne = 100 h2 = 0.1	45	0.585217
error_all_individuals	3	Discrete allGen OCS Ne = 100 h2 = 0.1	46	0.585486
error_all_individuals	3	Discrete allGen OCS Ne = 100 h2 = 0.1	47	0.585429
error_all_individuals	3	Discrete allGen OCS Ne = 100 h2 = 0.1	48	0.583437
error_all_individuals	3	Discrete allGen OCS Ne = 100 h2 = 0.1	49	0.583132
error_all_individuals	3	Discrete allGen OCS Ne = 100 h2 = 0.1	50	0.578451
error_all_individuals	4	Discrete allGen OCS Ne = 100 h2 = 0.1	1	2.35096
error_all_individuals	4	Discrete allGen OCS Ne = 100 h2 = 0.1	2	0.815435
error_all_individuals	4	Discrete allGen OCS Ne = 100 h2 = 0.1	3	0.733181
error_all_individuals	4	Discrete allGen OCS Ne = 100 h2 = 0.1	4	0.719704
error_all_individuals	4	Discrete allGen OCS Ne = 100 h2 = 0.1	5	0.696397
error_all_individuals	4	Discrete allGen OCS Ne = 100 h2 = 0.1	6	0.693955
error_all_individuals	4	Discrete allGen OCS Ne = 100 h2 = 0.1	7	0.696608
error_all_individuals	4	Discrete allGen OCS Ne = 100 h2 = 0.1	8	0.683925
error_all_individuals	4	Discrete allGen OCS Ne = 100 h2 = 0.1	9	0.688881
error_all_individuals	4	Discrete allGen OCS Ne = 100 h2 = 0.1	10	0.671072
error_all_individuals	4	Discrete allGen OCS Ne = 100 h2 = 0.1	11	0.66243
error_all_individuals	4	Discrete allGen OCS Ne = 100 h2 = 0.1	12	0.661368
error_all_individuals	4	Discrete allGen OCS Ne = 100 h2 = 0.1	13	0.656778
error_all_individuals	4	Discrete allGen OCS Ne = 100 h2 = 0.1	14	0.65341
error_all_individuals	4	Discrete allGen OCS Ne = 100 h2 = 0.1	15	0.64483
error_all_individuals	4	Discrete allGen OCS Ne = 100 h2 = 0.1	16	0.638853
error_all_individuals	4	Discrete allGen OCS Ne = 100 h2 = 0.1	17	0.637662
error_all_individuals	4	Discrete allGen OCS Ne = 100 h2 = 0.1	18	0.641427
error_all_individuals	4	Discrete allGen OCS Ne = 100 h2 = 0.1	19	0.649587
error_all_individuals	4	Discrete allGen OCS Ne = 100 h2 = 0.1	20	0.658702
error_all_individuals	4	Discrete allGen OCS Ne = 100 h2 = 0.1	21	0.666686
error_all_individuals	4	Discrete allGen OCS Ne = 100 h2 = 0.1	22	0.651772
error_all_individuals	4	Discrete allGen OCS Ne = 100 h2 = 0.1	23	0.661523
error_all_individuals	4	Discrete allGen OCS Ne = 100 h2 = 0.1	24	0.661761
error_all_individuals	4	Discrete allGen OCS Ne = 100 h2 = 0.1	25	0.661928
error_all_individuals	4	Discrete allGen OCS Ne = 100 h2 = 0.1	26	0.655601
error_all_individuals	4	Discrete allGen OCS Ne = 100 h2 = 0.1	27	0.658276
error_all_individuals	4	Discrete allGen OCS Ne = 100 h2 = 0.1	28	0.660701
error_all_individuals	4	Discrete allGen OCS Ne = 100 h2 = 0.1	29	0.654274
error_all_individuals	4	Discrete allGen OCS Ne = 100 h2 = 0.1	30	0.649856
error_all_individuals	4	Discrete allGen OCS Ne = 100 h2 = 0.1	31	0.646862
error_all_individuals	4	Discrete allGen OCS Ne = 100 h2 = 0.1	32	0.647893
error_all_individuals	4	Discrete allGen OCS Ne = 100 h2 = 0.1	33	0.645574
error_all_individuals	4	Discrete allGen OCS Ne = 100 h2 = 0.1	34	0.640498
error_all_individuals	4	Discrete allGen OCS Ne = 100 h2 = 0.1	35	0.63837
error_all_individuals	4	Discrete allGen OCS Ne = 100 h2 = 0.1	36	0.638076
error_all_individuals	4	Discrete allGen OCS Ne = 100 h2 = 0.1	37	0.63563
error_all_individuals	4	Discrete allGen OCS Ne = 100 h2 = 0.1	38	0.633134
error_all_individuals	4	Discrete allGen OCS Ne = 100 h2 = 0.1	39	0.630321
error_all_individuals	4	Discrete allGen OCS Ne = 100 h2 = 0.1	40	0.627882
error_all_individuals	4	Discrete allGen OCS Ne = 100 h2 = 0.1	41	0.627085
error_all_individuals	4	Discrete allGen OCS Ne = 100 h2 = 0.1	42	0.622651
error_all_individuals	4	Discrete allGen OCS Ne = 100 h2 = 0.1	43	0.62348
error_all_individuals	4	Discrete allGen OCS Ne = 100 h2 = 0.1	44	0.620558
error_all_individuals	4	Discrete allGen OCS Ne = 100 h2 = 0.1	45	0.615486
error_all_individuals	4	Discrete allGen OCS Ne = 100 h2 = 0.1	46	0.614605
error_all_individuals	4	Discrete allGen OCS Ne = 100 h2 = 0.1	47	0.610361
error_all_individuals	4	Discrete allGen OCS Ne = 100 h2 = 0.1	48	0.605703
error_all_individuals	4	Discrete allGen OCS Ne = 100 h2 = 0.1	49	0.606246
error_all_individuals	4	Discrete allGen OCS Ne = 100 h2 = 0.1	50	0.606129
error_all_individuals	5	Discrete allGen OCS Ne = 100 h2 = 0.1	1	2.21242
error_all_individuals	5	Discrete allGen OCS Ne = 100 h2 = 0.1	2	0.739364
error_all_individuals	5	Discrete allGen OCS Ne = 100 h2 = 0.1	3	0.847666
error_all_individuals	5	Discrete allGen OCS Ne = 100 h2 = 0.1	4	0.754276
error_all_individuals	5	Discrete allGen OCS Ne = 100 h2 = 0.1	5	0.75586
error_all_individuals	5	Discrete allGen OCS Ne = 100 h2 = 0.1	6	0.749408
error_all_individuals	5	Discrete allGen OCS Ne = 100 h2 = 0.1	7	0.745342
error_all_individuals	5	Discrete allGen OCS Ne = 100 h2 = 0.1	8	0.70791
error_all_individuals	5	Discrete allGen OCS Ne = 100 h2 = 0.1	9	0.686982
error_all_individuals	5	Discrete allGen OCS Ne = 100 h2 = 0.1	10	0.681331
error_all_individuals	5	Discrete allGen OCS Ne = 100 h2 = 0.1	11	0.696046
error_all_individuals	5	Discrete allGen OCS Ne = 100 h2 = 0.1	12	0.696288
error_all_individuals	5	Discrete allGen OCS Ne = 100 h2 = 0.1	13	0.680376
error_all_individuals	5	Discrete allGen OCS Ne = 100 h2 = 0.1	14	0.677983
error_all_individuals	5	Discrete allGen OCS Ne = 100 h2 = 0.1	15	0.693403
error_all_individuals	5	Discrete allGen OCS Ne = 100 h2 = 0.1	16	0.69082
error_all_individuals	5	Discrete allGen OCS Ne = 100 h2 = 0.1	17	0.681451
error_all_individuals	5	Discrete allGen OCS Ne = 100 h2 = 0.1	18	0.681472
error_all_individuals	5	Discrete allGen OCS Ne = 100 h2 = 0.1	19	0.679996
error_all_individuals	5	Discrete allGen OCS Ne = 100 h2 = 0.1	20	0.679018
error_all_individuals	5	Discrete allGen OCS Ne = 100 h2 = 0.1	21	0.6728
error_all_individuals	5	Discrete allGen OCS Ne = 100 h2 = 0.1	22	0.666865
error_all_individuals	5	Discrete allGen OCS Ne = 100 h2 = 0.1	23	0.659055
error_all_individuals	5	Discrete allGen OCS Ne = 100 h2 = 0.1	24	0.653437
error_all_individuals	5	Discrete allGen OCS Ne = 100 h2 = 0.1	25	0.652878
error_all_individuals	5	Discrete allGen OCS Ne = 100 h2 = 0.1	26	0.653307
error_all_individuals	5	Discrete allGen OCS Ne = 100 h2 = 0.1	27	0.650535
error_all_individuals	5	Discrete allGen OCS Ne = 100 h2 = 0.1	28	0.647628
error_all_individuals	5	Discrete allGen OCS Ne = 100 h2 = 0.1	29	0.645439
error_all_individuals	5	Discrete allGen OCS Ne = 100 h2 = 0.1	30	0.6454
error_all_individuals	5	Discrete allGen OCS Ne = 100 h2 = 0.1	31	0.64013
error_all_individuals	5	Discrete allGen OCS Ne = 100 h2 = 0.1	32	0.63592
error_all_individuals	5	Discrete allGen OCS Ne = 100 h2 = 0.1	33	0.631503
error_all_individuals	5	Discrete allGen OCS Ne = 100 h2 = 0.1	34	0.627289
error_all_individuals	5	Discrete allGen OCS Ne = 100 h2 = 0.1	35	0.626047
error_all_individuals	5	Discrete allGen OCS Ne = 100 h2 = 0.1	36	0.626333
error_all_individuals	5	Discrete allGen OCS Ne = 100 h2 = 0.1	37	0.624058
error_all_individuals	5	Discrete allGen OCS Ne = 100 h2 = 0.1	38	0.628334
error_all_individuals	5	Discrete allGen OCS Ne = 100 h2 = 0.1	39	0.627249
error_all_individuals	5	Discrete allGen OCS Ne = 100 h2 = 0.1	40	0.625736
error_all_individuals	5	Discrete allGen OCS Ne = 100 h2 = 0.1	41	0.626094
error_all_individuals	5	Discrete allGen OCS Ne = 100 h2 = 0.1	42	0.628642
error_all_individuals	5	Discrete allGen OCS Ne = 100 h2 = 0.1	43	0.627888
error_all_individuals	5	Discrete allGen OCS Ne = 100 h2 = 0.1	44	0.627841
error_all_individuals	5	Discrete allGen OCS Ne = 100 h2 = 0.1	45	0.627701
error_all_individuals	5	Discrete allGen OCS Ne = 100 h2 = 0.1	46	0.62513
error_all_individuals	5	Discrete allGen OCS Ne = 100 h2 = 0.1	47	0.623037
error_all_individuals	5	Discrete allGen OCS Ne = 100 h2 = 0.1	48	0.622063
error_all_individuals	5	Discrete allGen OCS Ne = 100 h2 = 0.1	49	0.619507
error_all_individuals	5	Discrete allGen OCS Ne = 100 h2 = 0.1	50	0.617409
error_all_individuals	6	Discrete allGen OCS Ne = 100 h2 = 0.1	1	2.52996
error_all_individuals	6	Discrete allGen OCS Ne = 100 h2 = 0.1	2	0.845572
error_all_individuals	6	Discrete allGen OCS Ne = 100 h2 = 0.1	3	0.734876
error_all_individuals	6	Discrete allGen OCS Ne = 100 h2 = 0.1	4	0.713578
error_all_individuals	6	Discrete allGen OCS Ne = 100 h2 = 0.1	5	0.705344
error_all_individuals	6	Discrete allGen OCS Ne = 100 h2 = 0.1	6	0.703691
error_all_individuals	6	Discrete allGen OCS Ne = 100 h2 = 0.1	7	0.701583
error_all_individuals	6	Discrete allGen OCS Ne = 100 h2 = 0.1	8	0.689609
error_all_individuals	6	Discrete allGen OCS Ne = 100 h2 = 0.1	9	0.666674
error_all_individuals	6	Discrete allGen OCS Ne = 100 h2 = 0.1	10	0.668266
error_all_individuals	6	Discrete allGen OCS Ne = 100 h2 = 0.1	11	0.664004
error_all_individuals	6	Discrete allGen OCS Ne = 100 h2 = 0.1	12	0.664011
error_all_individuals	6	Discrete allGen OCS Ne = 100 h2 = 0.1	13	0.657664
error_all_individuals	6	Discrete allGen OCS Ne = 100 h2 = 0.1	14	0.654113
error_all_individuals	6	Discrete allGen OCS Ne = 100 h2 = 0.1	15	0.643736
error_all_individuals	6	Discrete allGen OCS Ne = 100 h2 = 0.1	16	0.642133
error_all_individuals	6	Discrete allGen OCS Ne = 100 h2 = 0.1	17	0.631235
error_all_individuals	6	Discrete allGen OCS Ne = 100 h2 = 0.1	18	0.617611
error_all_individuals	6	Discrete allGen OCS Ne = 100 h2 = 0.1	19	0.607163
error_all_individuals	6	Discrete allGen OCS Ne = 100 h2 = 0.1	20	0.600218
error_all_individuals	6	Discrete allGen OCS Ne = 100 h2 = 0.1	21	0.599946
error_all_individuals	6	Discrete allGen OCS Ne = 100 h2 = 0.1	22	0.595606
error_all_individuals	6	Discrete allGen OCS Ne = 100 h2 = 0.1	23	0.598602
error_all_individuals	6	Discrete allGen OCS Ne = 100 h2 = 0.1	24	0.599935
error_all_individuals	6	Discrete allGen OCS Ne = 100 h2 = 0.1	25	0.597465
error_all_individuals	6	Discrete allGen OCS Ne = 100 h2 = 0.1	26	0.597962
error_all_individuals	6	Discrete allGen OCS Ne = 100 h2 = 0.1	27	0.594648
error_all_individuals	6	Discrete allGen OCS Ne = 100 h2 = 0.1	28	0.592183
error_all_individuals	6	Discrete allGen OCS Ne = 100 h2 = 0.1	29	0.588961
error_all_individuals	6	Discrete allGen OCS Ne = 100 h2 = 0.1	30	0.584996
error_all_individuals	6	Discrete allGen OCS Ne = 100 h2 = 0.1	31	0.585155
error_all_individuals	6	Discrete allGen OCS Ne = 100 h2 = 0.1	32	0.583309
error_all_individuals	6	Discrete allGen OCS Ne = 100 h2 = 0.1	33	0.582271
error_all_individuals	6	Discrete allGen OCS Ne = 100 h2 = 0.1	34	0.577207
error_all_individuals	6	Discrete allGen OCS Ne = 100 h2 = 0.1	35	0.571633
error_all_individuals	6	Discrete allGen OCS Ne = 100 h2 = 0.1	36	0.570242
error_all_individuals	6	Discrete allGen OCS Ne = 100 h2 = 0.1	37	0.570526
error_all_individuals	6	Discrete allGen OCS Ne = 100 h2 = 0.1	38	0.568087
error_all_individuals	6	Discrete allGen OCS Ne = 100 h2 = 0.1	39	0.563818
error_all_individuals	6	Discrete allGen OCS Ne = 100 h2 = 0.1	40	0.562167
error_all_individuals	6	Discrete allGen OCS Ne = 100 h2 = 0.1	41	0.558233
error_all_individuals	6	Discrete allGen OCS Ne = 100 h2 = 0.1	42	0.557586
error_all_individuals	6	Discrete allGen OCS Ne = 100 h2 = 0.1	43	0.553578
error_all_individuals	6	Discrete allGen OCS Ne = 100 h2 = 0.1	44	0.551187
error_all_individuals	6	Discrete allGen OCS Ne = 100 h2 = 0.1	45	0.553942
error_all_individuals	6	Discrete allGen OCS Ne = 100 h2 = 0.1	46	0.548171
error_all_individuals	6	Discrete allGen OCS Ne = 100 h2 = 0.1	47	0.547795
error_all_individuals	6	Discrete allGen OCS Ne = 100 h2 = 0.1	48	0.545304
error_all_individuals	6	Discrete allGen OCS Ne = 100 h2 = 0.1	49	0.542679
error_all_individuals	6	Discrete allGen OCS Ne = 100 h2 = 0.1	50	0.544551
error_all_individuals	7	Discrete allGen OCS Ne = 100 h2 = 0.1	1	2.37386
error_all_individuals	7	Discrete allGen OCS Ne = 100 h2 = 0.1	2	0.722602
error_all_individuals	7	Discrete allGen OCS Ne = 100 h2 = 0.1	3	0.746365
error_all_individuals	7	Discrete allGen OCS Ne = 100 h2 = 0.1	4	0.716187
error_all_individuals	7	Discrete allGen OCS Ne = 100 h2 = 0.1	5	0.697688
error_all_individuals	7	Discrete allGen OCS Ne = 100 h2 = 0.1	6	0.684046
error_all_individuals	7	Discrete allGen OCS Ne = 100 h2 = 0.1	7	0.675117
error_all_individuals	7	Discrete allGen OCS Ne = 100 h2 = 0.1	8	0.700707
error_all_individuals	7	Discrete allGen OCS Ne = 100 h2 = 0.1	9	0.703304
error_all_individuals	7	Discrete allGen OCS Ne = 100 h2 = 0.1	10	0.696371
error_all_individuals	7	Discrete allGen OCS Ne = 100 h2 = 0.1	11	0.684855
error_all_individuals	7	Discrete allGen OCS Ne = 100 h2 = 0.1	12	0.67581
error_all_individuals	7	Discrete allGen OCS Ne = 100 h2 = 0.1	13	0.669091
error_all_individuals	7	Discrete allGen OCS Ne = 100 h2 = 0.1	14	0.666418
error_all_individuals	7	Discrete allGen OCS Ne = 100 h2 = 0.1	15	0.667193
error_all_individuals	7	Discrete allGen OCS Ne = 100 h2 = 0.1	16	0.659169
error_all_individuals	7	Discrete allGen OCS Ne = 100 h2 = 0.1	17	0.659742
error_all_individuals	7	Discrete allGen OCS Ne = 100 h2 = 0.1	18	0.654385
error_all_individuals	7	Discrete allGen OCS Ne = 100 h2 = 0.1	19	0.660622
error_all_individuals	7	Discrete allGen OCS Ne = 100 h2 = 0.1	20	0.656839
error_all_individuals	7	Discrete allGen OCS Ne = 100 h2 = 0.1	21	0.658277
error_all_individuals	7	Discrete allGen OCS Ne = 100 h2 = 0.1	22	0.652214
error_all_individuals	7	Discrete allGen OCS Ne = 100 h2 = 0.1	23	0.647862
error_all_individuals	7	Discrete allGen OCS Ne = 100 h2 = 0.1	24	0.647169
error_all_individuals	7	Discrete allGen OCS Ne = 100 h2 = 0.1	25	0.643838
error_all_individuals	7	Discrete allGen OCS Ne = 100 h2 = 0.1	26	0.645566
error_all_individuals	7	Discrete allGen OCS Ne = 100 h2 = 0.1	27	0.638965
error_all_individuals	7	Discrete allGen OCS Ne = 100 h2 = 0.1	28	0.639267
error_all_individuals	7	Discrete allGen OCS Ne = 100 h2 = 0.1	29	0.636938
error_all_individuals	7	Discrete allGen OCS Ne = 100 h2 = 0.1	30	0.638109
error_all_individuals	7	Discrete allGen OCS Ne = 100 h2 = 0.1	31	0.639886
error_all_individuals	7	Discrete allGen OCS Ne = 100 h2 = 0.1	32	0.640323
error_all_individuals	7	Discrete allGen OCS Ne = 100 h2 = 0.1	33	0.63972
error_all_individuals	7	Discrete allGen OCS Ne = 100 h2 = 0.1	34	0.633747
error_all_individuals	7	Discrete allGen OCS Ne = 100 h2 = 0.1	35	0.630973
error_all_individuals	7	Discrete allGen OCS Ne = 100 h2 = 0.1	36	0.629097
error_all_individuals	7	Discrete allGen OCS Ne = 100 h2 = 0.1	37	0.623107
error_all_individuals	7	Discrete allGen OCS Ne = 100 h2 = 0.1	38	0.618626
error_all_individuals	7	Discrete allGen OCS Ne = 100 h2 = 0.1	39	0.6139
error_all_individuals	7	Discrete allGen OCS Ne = 100 h2 = 0.1	40	0.611682
error_all_individuals	7	Discrete allGen OCS Ne = 100 h2 = 0.1	41	0.610201
error_all_individuals	7	Discrete allGen OCS Ne = 100 h2 = 0.1	42	0.60744
error_all_individuals	7	Discrete allGen OCS Ne = 100 h2 = 0.1	43	0.606148
error_all_individuals	7	Discrete allGen OCS Ne = 100 h2 = 0.1	44	0.603898
error_all_individuals	7	Discrete allGen OCS Ne = 100 h2 = 0.1	45	0.600511
error_all_individuals	7	Discrete allGen OCS Ne = 100 h2 = 0.1	46	0.599093
error_all_individuals	7	Discrete allGen OCS Ne = 100 h2 = 0.1	47	0.59653
error_all_individuals	7	Discrete allGen OCS Ne = 100 h2 = 0.1	48	0.592053
error_all_individuals	7	Discrete allGen OCS Ne = 100 h2 = 0.1	49	0.589585
error_all_individuals	7	Discrete allGen OCS Ne = 100 h2 = 0.1	50	0.587624
error_all_individuals	8	Discrete allGen OCS Ne = 100 h2 = 0.1	1	2.45333
error_all_individuals	8	Discrete allGen OCS Ne = 100 h2 = 0.1	2	0.872451
error_all_individuals	8	Discrete allGen OCS Ne = 100 h2 = 0.1	3	0.706787
error_all_individuals	8	Discrete allGen OCS Ne = 100 h2 = 0.1	4	0.707561
error_all_individuals	8	Discrete allGen OCS Ne = 100 h2 = 0.1	5	0.684485
error_all_individuals	8	Discrete allGen OCS Ne = 100 h2 = 0.1	6	0.671555
error_all_individuals	8	Discrete allGen OCS Ne = 100 h2 = 0.1	7	0.670998
error_all_individuals	8	Discrete allGen OCS Ne = 100 h2 = 0.1	8	0.652859
error_all_individuals	8	Discrete allGen OCS Ne = 100 h2 = 0.1	9	0.64613
error_all_individuals	8	Discrete allGen OCS Ne = 100 h2 = 0.1	10	0.650485
error_all_individuals	8	Discrete allGen OCS Ne = 100 h2 = 0.1	11	0.665463
error_all_individuals	8	Discrete allGen OCS Ne = 100 h2 = 0.1	12	0.664213
error_all_individuals	8	Discrete allGen OCS Ne = 100 h2 = 0.1	13	0.661822
error_all_individuals	8	Discrete allGen OCS Ne = 100 h2 = 0.1	14	0.666955
error_all_individuals	8	Discrete allGen OCS Ne = 100 h2 = 0.1	15	0.668024
error_all_individuals	8	Discrete allGen OCS Ne = 100 h2 = 0.1	16	0.657057
error_all_individuals	8	Discrete allGen OCS Ne = 100 h2 = 0.1	17	0.661403
error_all_individuals	8	Discrete allGen OCS Ne = 100 h2 = 0.1	18	0.66065
error_all_individuals	8	Discrete allGen OCS Ne = 100 h2 = 0.1	19	0.662104
error_all_individuals	8	Discrete allGen OCS Ne = 100 h2 = 0.1	20	0.655201
error_all_individuals	8	Discrete allGen OCS Ne = 100 h2 = 0.1	21	0.650035
error_all_individuals	8	Discrete allGen OCS Ne = 100 h2 = 0.1	22	0.640429
error_all_individuals	8	Discrete allGen OCS Ne = 100 h2 = 0.1	23	0.643201
error_all_individuals	8	Discrete allGen OCS Ne = 100 h2 = 0.1	24	0.643184
error_all_individuals	8	Discrete allGen OCS Ne = 100 h2 = 0.1	25	0.639293
error_all_individuals	8	Discrete allGen OCS Ne = 100 h2 = 0.1	26	0.635721
error_all_individuals	8	Discrete allGen OCS Ne = 100 h2 = 0.1	27	0.62857
error_all_individuals	8	Discrete allGen OCS Ne = 100 h2 = 0.1	28	0.621453
error_all_individuals	8	Discrete allGen OCS Ne = 100 h2 = 0.1	29	0.628984
error_all_individuals	8	Discrete allGen OCS Ne = 100 h2 = 0.1	30	0.625135
error_all_individuals	8	Discrete allGen OCS Ne = 100 h2 = 0.1	31	0.619868
error_all_individuals	8	Discrete allGen OCS Ne = 100 h2 = 0.1	32	0.615473
error_all_individuals	8	Discrete allGen OCS Ne = 100 h2 = 0.1	33	0.613189
error_all_individuals	8	Discrete allGen OCS Ne = 100 h2 = 0.1	34	0.614522
error_all_individuals	8	Discrete allGen OCS Ne = 100 h2 = 0.1	35	0.613456
error_all_individuals	8	Discrete allGen OCS Ne = 100 h2 = 0.1	36	0.613847
error_all_individuals	8	Discrete allGen OCS Ne = 100 h2 = 0.1	37	0.616047
error_all_individuals	8	Discrete allGen OCS Ne = 100 h2 = 0.1	38	0.615848
error_all_individuals	8	Discrete allGen OCS Ne = 100 h2 = 0.1	39	0.616189
error_all_individuals	8	Discrete allGen OCS Ne = 100 h2 = 0.1	40	0.613206
error_all_individuals	8	Discrete allGen OCS Ne = 100 h2 = 0.1	41	0.612854
error_all_individuals	8	Discrete allGen OCS Ne = 100 h2 = 0.1	42	0.613869
error_all_individuals	8	Discrete allGen OCS Ne = 100 h2 = 0.1	43	0.614227
error_all_individuals	8	Discrete allGen OCS Ne = 100 h2 = 0.1	44	0.612693
error_all_individuals	8	Discrete allGen OCS Ne = 100 h2 = 0.1	45	0.608248
error_all_individuals	8	Discrete allGen OCS Ne = 100 h2 = 0.1	46	0.607884
error_all_individuals	8	Discrete allGen OCS Ne = 100 h2 = 0.1	47	0.607631
error_all_individuals	8	Discrete allGen OCS Ne = 100 h2 = 0.1	48	0.60397
error_all_individuals	8	Discrete allGen OCS Ne = 100 h2 = 0.1	49	0.603219
error_all_individuals	8	Discrete allGen OCS Ne = 100 h2 = 0.1	50	0.601468
error_all_individuals	9	Discrete allGen OCS Ne = 100 h2 = 0.1	1	2.34476
error_all_individuals	9	Discrete allGen OCS Ne = 100 h2 = 0.1	2	0.773456
error_all_individuals	9	Discrete allGen OCS Ne = 100 h2 = 0.1	3	0.75315
error_all_individuals	9	Discrete allGen OCS Ne = 100 h2 = 0.1	4	0.75612
error_all_individuals	9	Discrete allGen OCS Ne = 100 h2 = 0.1	5	0.727476
error_all_individuals	9	Discrete allGen OCS Ne = 100 h2 = 0.1	6	0.713723
error_all_individuals	9	Discrete allGen OCS Ne = 100 h2 = 0.1	7	0.677285
error_all_individuals	9	Discrete allGen OCS Ne = 100 h2 = 0.1	8	0.673075
error_all_individuals	9	Discrete allGen OCS Ne = 100 h2 = 0.1	9	0.674414
error_all_individuals	9	Discrete allGen OCS Ne = 100 h2 = 0.1	10	0.676067
error_all_individuals	9	Discrete allGen OCS Ne = 100 h2 = 0.1	11	0.673016
error_all_individuals	9	Discrete allGen OCS Ne = 100 h2 = 0.1	12	0.669414
error_all_individuals	9	Discrete allGen OCS Ne = 100 h2 = 0.1	13	0.667582
error_all_individuals	9	Discrete allGen OCS Ne = 100 h2 = 0.1	14	0.666514
error_all_individuals	9	Discrete allGen OCS Ne = 100 h2 = 0.1	15	0.659034
error_all_individuals	9	Discrete allGen OCS Ne = 100 h2 = 0.1	16	0.655403
error_all_individuals	9	Discrete allGen OCS Ne = 100 h2 = 0.1	17	0.650113
error_all_individuals	9	Discrete allGen OCS Ne = 100 h2 = 0.1	18	0.652526
error_all_individuals	9	Discrete allGen OCS Ne = 100 h2 = 0.1	19	0.650395
error_all_individuals	9	Discrete allGen OCS Ne = 100 h2 = 0.1	20	0.648077
error_all_individuals	9	Discrete allGen OCS Ne = 100 h2 = 0.1	21	0.643236
error_all_individuals	9	Discrete allGen OCS Ne = 100 h2 = 0.1	22	0.643362
error_all_individuals	9	Discrete allGen OCS Ne = 100 h2 = 0.1	23	0.638226
error_all_individuals	9	Discrete allGen OCS Ne = 100 h2 = 0.1	24	0.634553
error_all_individuals	9	Discrete allGen OCS Ne = 100 h2 = 0.1	25	0.638926
error_all_individuals	9	Discrete allGen OCS Ne = 100 h2 = 0.1	26	0.638574
error_all_individuals	9	Discrete allGen OCS Ne = 100 h2 = 0.1	27	0.635669
error_all_individuals	9	Discrete allGen OCS Ne = 100 h2 = 0.1	28	0.631002
error_all_individuals	9	Discrete allGen OCS Ne = 100 h2 = 0.1	29	0.624757
error_all_individuals	9	Discrete allGen OCS Ne = 100 h2 = 0.1	30	0.623169
error_all_individuals	9	Discrete allGen OCS Ne = 100 h2 = 0.1	31	0.619665
error_all_individuals	9	Discrete allGen OCS Ne = 100 h2 = 0.1	32	0.614178
error_all_individuals	9	Discrete allGen OCS Ne = 100 h2 = 0.1	33	0.613186
error_all_individuals	9	Discrete allGen OCS Ne = 100 h2 = 0.1	34	0.60788
error_all_individuals	9	Discrete allGen OCS Ne = 100 h2 = 0.1	35	0.601841
error_all_individuals	9	Discrete allGen OCS Ne = 100 h2 = 0.1	36	0.596487
error_all_individuals	9	Discrete allGen OCS Ne = 100 h2 = 0.1	37	0.594811
error_all_individuals	9	Discrete allGen OCS Ne = 100 h2 = 0.1	38	0.592494
error_all_individuals	9	Discrete allGen OCS Ne = 100 h2 = 0.1	39	0.587695
error_all_individuals	9	Discrete allGen OCS Ne = 100 h2 = 0.1	40	0.587642
error_all_individuals	9	Discrete allGen OCS Ne = 100 h2 = 0.1	41	0.586737
error_all_individuals	9	Discrete allGen OCS Ne = 100 h2 = 0.1	42	0.586129
error_all_individuals	9	Discrete allGen OCS Ne = 100 h2 = 0.1	43	0.590392
error_all_individuals	9	Discrete allGen OCS Ne = 100 h2 = 0.1	44	0.588959
error_all_individuals	9	Discrete allGen OCS Ne = 100 h2 = 0.1	45	0.586096
error_all_individuals	9	Discrete allGen OCS Ne = 100 h2 = 0.1	46	0.583565
error_all_individuals	9	Discrete allGen OCS Ne = 100 h2 = 0.1	47	0.582368
error_all_individuals	9	Discrete allGen OCS Ne = 100 h2 = 0.1	48	0.580097
error_all_individuals	9	Discrete allGen OCS Ne = 100 h2 = 0.1	49	0.577981
error_all_individuals	9	Discrete allGen OCS Ne = 100 h2 = 0.1	50	0.576672
error_all_individuals	10	Discrete allGen OCS Ne = 100 h2 = 0.1	1	2.7163
error_all_individuals	10	Discrete allGen OCS Ne = 100 h2 = 0.1	2	0.866918
error_all_individuals	10	Discrete allGen OCS Ne = 100 h2 = 0.1	3	0.79921
error_all_individuals	10	Discrete allGen OCS Ne = 100 h2 = 0.1	4	0.747292
error_all_individuals	10	Discrete allGen OCS Ne = 100 h2 = 0.1	5	0.702021
error_all_individuals	10	Discrete allGen OCS Ne = 100 h2 = 0.1	6	0.690164
error_all_individuals	10	Discrete allGen OCS Ne = 100 h2 = 0.1	7	0.704276
error_all_individuals	10	Discrete allGen OCS Ne = 100 h2 = 0.1	8	0.678167
error_all_individuals	10	Discrete allGen OCS Ne = 100 h2 = 0.1	9	0.656827
error_all_individuals	10	Discrete allGen OCS Ne = 100 h2 = 0.1	10	0.632909
error_all_individuals	10	Discrete allGen OCS Ne = 100 h2 = 0.1	11	0.639559
error_all_individuals	10	Discrete allGen OCS Ne = 100 h2 = 0.1	12	0.636758
error_all_individuals	10	Discrete allGen OCS Ne = 100 h2 = 0.1	13	0.636962
error_all_individuals	10	Discrete allGen OCS Ne = 100 h2 = 0.1	14	0.640866
error_all_individuals	10	Discrete allGen OCS Ne = 100 h2 = 0.1	15	0.643947
error_all_individuals	10	Discrete allGen OCS Ne = 100 h2 = 0.1	16	0.644571
error_all_individuals	10	Discrete allGen OCS Ne = 100 h2 = 0.1	17	0.632329
error_all_individuals	10	Discrete allGen OCS Ne = 100 h2 = 0.1	18	0.617158
error_all_individuals	10	Discrete allGen OCS Ne = 100 h2 = 0.1	19	0.613397
error_all_individuals	10	Discrete allGen OCS Ne = 100 h2 = 0.1	20	0.615231
error_all_individuals	10	Discrete allGen OCS Ne = 100 h2 = 0.1	21	0.614556
error_all_individuals	10	Discrete allGen OCS Ne = 100 h2 = 0.1	22	0.610742
error_all_individuals	10	Discrete allGen OCS Ne = 100 h2 = 0.1	23	0.614284
error_all_individuals	10	Discrete allGen OCS Ne = 100 h2 = 0.1	24	0.617728
error_all_individuals	10	Discrete allGen OCS Ne = 100 h2 = 0.1	25	0.619564
error_all_individuals	10	Discrete allGen OCS Ne = 100 h2 = 0.1	26	0.61649
error_all_individuals	10	Discrete allGen OCS Ne = 100 h2 = 0.1	27	0.616056
error_all_individuals	10	Discrete allGen OCS Ne = 100 h2 = 0.1	28	0.617394
error_all_individuals	10	Discrete allGen OCS Ne = 100 h2 = 0.1	29	0.622993
error_all_individuals	10	Discrete allGen OCS Ne = 100 h2 = 0.1	30	0.619851
error_all_individuals	10	Discrete allGen OCS Ne = 100 h2 = 0.1	31	0.618755
error_all_individuals	10	Discrete allGen OCS Ne = 100 h2 = 0.1	32	0.613832
error_all_individuals	10	Discrete allGen OCS Ne = 100 h2 = 0.1	33	0.616291
error_all_individuals	10	Discrete allGen OCS Ne = 100 h2 = 0.1	34	0.617452
error_all_individuals	10	Discrete allGen OCS Ne = 100 h2 = 0.1	35	0.617931
error_all_individuals	10	Discrete allGen OCS Ne = 100 h2 = 0.1	36	0.616984
error_all_individuals	10	Discrete allGen OCS Ne = 100 h2 = 0.1	37	0.61123
error_all_individuals	10	Discrete allGen OCS Ne = 100 h2 = 0.1	38	0.611007
error_all_individuals	10	Discrete allGen OCS Ne = 100 h2 = 0.1	39	0.606869
error_all_individuals	10	Discrete allGen OCS Ne = 100 h2 = 0.1	40	0.605005
error_all_individuals	10	Discrete allGen OCS Ne = 100 h2 = 0.1	41	0.603543
error_all_individuals	10	Discrete allGen OCS Ne = 100 h2 = 0.1	42	0.60113
error_all_individuals	10	Discrete allGen OCS Ne = 100 h2 = 0.1	43	0.59944
error_all_individuals	10	Discrete allGen OCS Ne = 100 h2 = 0.1	44	0.599859
error_all_individuals	10	Discrete allGen OCS Ne = 100 h2 = 0.1	45	0.599503
error_all_individuals	10	Discrete allGen OCS Ne = 100 h2 = 0.1	46	0.596863
error_all_individuals	10	Discrete allGen OCS Ne = 100 h2 = 0.1	47	0.594009
error_all_individuals	10	Discrete allGen OCS Ne = 100 h2 = 0.1	48	0.591508
error_all_individuals	10	Discrete allGen OCS Ne = 100 h2 = 0.1	49	0.590638
[truncated: 245,501+ more rows]

## Sheet: Table S2 RS-AY_RawResults
scenario	simulation_replicate	year	response_variable_name	response_value
GS_DISC	1	1	mean_genetic_value	2.96563
GS_DISC	1	2	mean_genetic_value	2.3778
GS_DISC	1	3	mean_genetic_value	2.00202
GS_DISC	1	4	mean_genetic_value	2.40377
GS_DISC	1	5	mean_genetic_value	4.39651
GS_DISC	1	6	mean_genetic_value	4.72306
GS_DISC	1	7	mean_genetic_value	4.62109
GS_DISC	1	8	mean_genetic_value	4.46494
GS_DISC	1	9	mean_genetic_value	6.33833
GS_DISC	1	10	mean_genetic_value	7.07705
GS_DISC	1	11	mean_genetic_value	6.51191
GS_DISC	1	12	mean_genetic_value	5.94675
GS_DISC	1	13	mean_genetic_value	7.78697
GS_DISC	1	14	mean_genetic_value	8.40726
GS_DISC	1	15	mean_genetic_value	8.00027
GS_DISC	1	16	mean_genetic_value	7.37159
GS_DISC	1	17	mean_genetic_value	8.84286
GS_DISC	1	18	mean_genetic_value	9.65375
GS_DISC	1	19	mean_genetic_value	9.40802
GS_DISC	1	20	mean_genetic_value	8.87944
GS_DISC	1	21	mean_genetic_value	9.42172
GS_DISC	1	22	mean_genetic_value	10.5772
GS_DISC	1	23	mean_genetic_value	10.8648
GS_DISC	1	24	mean_genetic_value	10.2691
GS_DISC	1	25	mean_genetic_value	10.4729
GS_DISC	1	26	mean_genetic_value	11.4192
GS_DISC	1	27	mean_genetic_value	11.7072
GS_DISC	1	28	mean_genetic_value	11.3479
GS_DISC	1	29	mean_genetic_value	11.2501
GS_DISC	1	30	mean_genetic_value	11.8835
GS_DISC	1	31	mean_genetic_value	12.4644
GS_DISC	1	32	mean_genetic_value	12.0571
GS_DISC	1	33	mean_genetic_value	12.2781
GS_DISC	1	34	mean_genetic_value	12.5082
GS_DISC	1	35	mean_genetic_value	13.2964
GS_DISC	1	36	mean_genetic_value	13.0917
GS_DISC	1	37	mean_genetic_value	12.9862
GS_DISC	1	38	mean_genetic_value	13.0909
GS_DISC	1	39	mean_genetic_value	13.7619
GS_DISC	1	40	mean_genetic_value	13.7072
GS_DISC	10	1	mean_genetic_value	3.52945
GS_DISC	10	2	mean_genetic_value	2.60282
GS_DISC	10	3	mean_genetic_value	2.36267
GS_DISC	10	4	mean_genetic_value	1.94817
GS_DISC	10	5	mean_genetic_value	4.44637
GS_DISC	10	6	mean_genetic_value	4.9648
GS_DISC	10	7	mean_genetic_value	4.49749
GS_DISC	10	8	mean_genetic_value	3.67288
GS_DISC	10	9	mean_genetic_value	5.72981
GS_DISC	10	10	mean_genetic_value	6.41589
GS_DISC	10	11	mean_genetic_value	6.53477
GS_DISC	10	12	mean_genetic_value	5.62797
GS_DISC	10	13	mean_genetic_value	6.62852
GS_DISC	10	14	mean_genetic_value	7.6209
GS_DISC	10	15	mean_genetic_value	7.55528
GS_DISC	10	16	mean_genetic_value	7.83167
GS_DISC	10	17	mean_genetic_value	8.05466
GS_DISC	10	18	mean_genetic_value	8.1535
GS_DISC	10	19	mean_genetic_value	8.43945
GS_DISC	10	20	mean_genetic_value	8.6595
GS_DISC	10	21	mean_genetic_value	8.89134
GS_DISC	10	22	mean_genetic_value	8.89636
GS_DISC	10	23	mean_genetic_value	9.21353
GS_DISC	10	24	mean_genetic_value	9.43736
GS_DISC	10	25	mean_genetic_value	9.3104
GS_DISC	10	26	mean_genetic_value	9.58925
GS_DISC	10	27	mean_genetic_value	9.95103
GS_DISC	10	28	mean_genetic_value	10.2766
GS_DISC	10	29	mean_genetic_value	10.0894
GS_DISC	10	30	mean_genetic_value	10.3633
GS_DISC	10	31	mean_genetic_value	10.716
GS_DISC	10	32	mean_genetic_value	10.7753
GS_DISC	10	33	mean_genetic_value	10.744
GS_DISC	10	34	mean_genetic_value	11.2588
GS_DISC	10	35	mean_genetic_value	11.5169
GS_DISC	10	36	mean_genetic_value	11.5236
GS_DISC	10	37	mean_genetic_value	11.3974
GS_DISC	10	38	mean_genetic_value	12.0821
GS_DISC	10	39	mean_genetic_value	12.341
GS_DISC	10	40	mean_genetic_value	12.3814
GS_DISC	2	1	mean_genetic_value	2.96955
GS_DISC	2	2	mean_genetic_value	2.07706
GS_DISC	2	3	mean_genetic_value	2.06599
GS_DISC	2	4	mean_genetic_value	2.09991
GS_DISC	2	5	mean_genetic_value	3.84765
GS_DISC	2	6	mean_genetic_value	4.23045
GS_DISC	2	7	mean_genetic_value	4.05826
GS_DISC	2	8	mean_genetic_value	4.09789
GS_DISC	2	9	mean_genetic_value	5.53975
GS_DISC	2	10	mean_genetic_value	5.93368
GS_DISC	2	11	mean_genetic_value	5.63759
GS_DISC	2	12	mean_genetic_value	5.87576
GS_DISC	2	13	mean_genetic_value	6.79208
GS_DISC	2	14	mean_genetic_value	7.07682
GS_DISC	2	15	mean_genetic_value	6.89646
GS_DISC	2	16	mean_genetic_value	6.73556
GS_DISC	2	17	mean_genetic_value	7.6008
GS_DISC	2	18	mean_genetic_value	7.99466
GS_DISC	2	19	mean_genetic_value	8.18913
GS_DISC	2	20	mean_genetic_value	8.14565
GS_DISC	2	21	mean_genetic_value	8.53994
GS_DISC	2	22	mean_genetic_value	8.90029
GS_DISC	2	23	mean_genetic_value	9.05193
GS_DISC	2	24	mean_genetic_value	9.24549
GS_DISC	2	25	mean_genetic_value	9.77884
GS_DISC	2	26	mean_genetic_value	9.90521
GS_DISC	2	27	mean_genetic_value	10.1044
GS_DISC	2	28	mean_genetic_value	10.3975
GS_DISC	2	29	mean_genetic_value	10.8033
GS_DISC	2	30	mean_genetic_value	10.8863
GS_DISC	2	31	mean_genetic_value	10.9594
GS_DISC	2	32	mean_genetic_value	10.9262
GS_DISC	2	33	mean_genetic_value	11.6335
GS_DISC	2	34	mean_genetic_value	11.8706
GS_DISC	2	35	mean_genetic_value	11.8646
GS_DISC	2	36	mean_genetic_value	11.9779
GS_DISC	2	37	mean_genetic_value	12.1063
GS_DISC	2	38	mean_genetic_value	12.7492
GS_DISC	2	39	mean_genetic_value	12.7981
GS_DISC	2	40	mean_genetic_value	12.765
GS_DISC	3	1	mean_genetic_value	3.21331
GS_DISC	3	2	mean_genetic_value	2.01622
GS_DISC	3	3	mean_genetic_value	2.16467
GS_DISC	3	4	mean_genetic_value	2.51379
GS_DISC	3	5	mean_genetic_value	4.1586
GS_DISC	3	6	mean_genetic_value	4.68877
GS_DISC	3	7	mean_genetic_value	4.79616
GS_DISC	3	8	mean_genetic_value	4.64389
GS_DISC	3	9	mean_genetic_value	5.62534
GS_DISC	3	10	mean_genetic_value	6.64543
GS_DISC	3	11	mean_genetic_value	6.63095
GS_DISC	3	12	mean_genetic_value	6.44703
GS_DISC	3	13	mean_genetic_value	6.91387
GS_DISC	3	14	mean_genetic_value	8.0109
GS_DISC	3	15	mean_genetic_value	8.26421
GS_DISC	3	16	mean_genetic_value	8.43115
GS_DISC	3	17	mean_genetic_value	8.37065
GS_DISC	3	18	mean_genetic_value	8.90789
GS_DISC	3	19	mean_genetic_value	9.58875
GS_DISC	3	20	mean_genetic_value	9.62026
GS_DISC	3	21	mean_genetic_value	9.69155
GS_DISC	3	22	mean_genetic_value	9.97456
GS_DISC	3	23	mean_genetic_value	10.6864
GS_DISC	3	24	mean_genetic_value	10.7535
GS_DISC	3	25	mean_genetic_value	10.545
GS_DISC	3	26	mean_genetic_value	10.9082
GS_DISC	3	27	mean_genetic_value	11.291
GS_DISC	3	28	mean_genetic_value	11.7659
GS_DISC	3	29	mean_genetic_value	11.3843
GS_DISC	3	30	mean_genetic_value	11.3975
GS_DISC	3	31	mean_genetic_value	12.1902
GS_DISC	3	32	mean_genetic_value	12.5205
GS_DISC	3	33	mean_genetic_value	12.2427
GS_DISC	3	34	mean_genetic_value	12.0331
GS_DISC	3	35	mean_genetic_value	12.5307
GS_DISC	3	36	mean_genetic_value	13.1298
GS_DISC	3	37	mean_genetic_value	12.9441
GS_DISC	3	38	mean_genetic_value	12.6562
GS_DISC	3	39	mean_genetic_value	13.1267
GS_DISC	3	40	mean_genetic_value	13.6268
GS_DISC	4	1	mean_genetic_value	3.00815
GS_DISC	4	2	mean_genetic_value	1.72553
GS_DISC	4	3	mean_genetic_value	2.1339
GS_DISC	4	4	mean_genetic_value	2.43195
GS_DISC	4	5	mean_genetic_value	3.93084
GS_DISC	4	6	mean_genetic_value	3.88145
GS_DISC	4	7	mean_genetic_value	3.94254
GS_DISC	4	8	mean_genetic_value	4.29541
GS_DISC	4	9	mean_genetic_value	5.40941
GS_DISC	4	10	mean_genetic_value	5.64219
GS_DISC	4	11	mean_genetic_value	5.47218
GS_DISC	4	12	mean_genetic_value	5.65644
GS_DISC	4	13	mean_genetic_value	6.636
GS_DISC	4	14	mean_genetic_value	7.22704
GS_DISC	4	15	mean_genetic_value	6.92839
GS_DISC	4	16	mean_genetic_value	6.96689
GS_DISC	4	17	mean_genetic_value	7.69808
GS_DISC	4	18	mean_genetic_value	8.40395
GS_DISC	4	19	mean_genetic_value	8.56808
GS_DISC	4	20	mean_genetic_value	8.46983
GS_DISC	4	21	mean_genetic_value	9.09386
GS_DISC	4	22	mean_genetic_value	9.62944
GS_DISC	4	23	mean_genetic_value	10.0611
GS_DISC	4	24	mean_genetic_value	10.2729
GS_DISC	4	25	mean_genetic_value	10.4629
GS_DISC	4	26	mean_genetic_value	10.9245
GS_DISC	4	27	mean_genetic_value	11.4481
GS_DISC	4	28	mean_genetic_value	11.4598
GS_DISC	4	29	mean_genetic_value	11.4368
GS_DISC	4	30	mean_genetic_value	11.7229
GS_DISC	4	31	mean_genetic_value	12.3233
GS_DISC	4	32	mean_genetic_value	12.525
GS_DISC	4	33	mean_genetic_value	12.2713
GS_DISC	4	34	mean_genetic_value	12.3496
GS_DISC	4	35	mean_genetic_value	13.0165
GS_DISC	4	36	mean_genetic_value	13.239
GS_DISC	4	37	mean_genetic_value	13.2052
GS_DISC	4	38	mean_genetic_value	13.1812
GS_DISC	4	39	mean_genetic_value	13.5773
GS_DISC	4	40	mean_genetic_value	13.6142
GS_DISC	5	1	mean_genetic_value	2.91943
GS_DISC	5	2	mean_genetic_value	2.078
GS_DISC	5	3	mean_genetic_value	2.45692
GS_DISC	5	4	mean_genetic_value	2.37172
GS_DISC	5	5	mean_genetic_value	4.30602
GS_DISC	5	6	mean_genetic_value	4.43088
GS_DISC	5	7	mean_genetic_value	4.45729
GS_DISC	5	8	mean_genetic_value	4.57827
GS_DISC	5	9	mean_genetic_value	6.03769
GS_DISC	5	10	mean_genetic_value	6.29503
GS_DISC	5	11	mean_genetic_value	6.37101
GS_DISC	5	12	mean_genetic_value	5.86321
GS_DISC	5	13	mean_genetic_value	6.97431
GS_DISC	5	14	mean_genetic_value	7.56853
GS_DISC	5	15	mean_genetic_value	7.99446
GS_DISC	5	16	mean_genetic_value	7.94301
GS_DISC	5	17	mean_genetic_value	8.09704
GS_DISC	5	18	mean_genetic_value	8.77839
GS_DISC	5	19	mean_genetic_value	9.47946
GS_DISC	5	20	mean_genetic_value	9.62777
GS_DISC	5	21	mean_genetic_value	9.78114
GS_DISC	5	22	mean_genetic_value	10.1295
GS_DISC	5	23	mean_genetic_value	10.1167
GS_DISC	5	24	mean_genetic_value	10.7803
GS_DISC	5	25	mean_genetic_value	11.2424
GS_DISC	5	26	mean_genetic_value	11.5331
GS_DISC	5	27	mean_genetic_value	11.4339
GS_DISC	5	28	mean_genetic_value	11.4108
GS_DISC	5	29	mean_genetic_value	12.1986
GS_DISC	5	30	mean_genetic_value	12.6561
GS_DISC	5	31	mean_genetic_value	12.6757
GS_DISC	5	32	mean_genetic_value	12.3456
GS_DISC	5	33	mean_genetic_value	12.8283
GS_DISC	5	34	mean_genetic_value	13.4729
GS_DISC	5	35	mean_genetic_value	13.7947
GS_DISC	5	36	mean_genetic_value	13.5254
GS_DISC	5	37	mean_genetic_value	13.5182
GS_DISC	5	38	mean_genetic_value	14.1744
GS_DISC	5	39	mean_genetic_value	14.6019
GS_DISC	5	40	mean_genetic_value	14.6959
GS_DISC	6	1	mean_genetic_value	2.90406
GS_DISC	6	2	mean_genetic_value	2.19794
GS_DISC	6	3	mean_genetic_value	2.31435
GS_DISC	6	4	mean_genetic_value	2.27921
GS_DISC	6	5	mean_genetic_value	4.35111
GS_DISC	6	6	mean_genetic_value	4.32758
GS_DISC	6	7	mean_genetic_value	4.0866
GS_DISC	6	8	mean_genetic_value	4.53521
GS_DISC	6	9	mean_genetic_value	5.90691
GS_DISC	6	10	mean_genetic_value	6.64321
GS_DISC	6	11	mean_genetic_value	6.47554
GS_DISC	6	12	mean_genetic_value	6.2247
GS_DISC	6	13	mean_genetic_value	7.03991
GS_DISC	6	14	mean_genetic_value	7.52294
GS_DISC	6	15	mean_genetic_value	7.81936
GS_DISC	6	16	mean_genetic_value	7.79766
GS_DISC	6	17	mean_genetic_value	7.99361
GS_DISC	6	18	mean_genetic_value	8.57928
GS_DISC	6	19	mean_genetic_value	9.12678
GS_DISC	6	20	mean_genetic_value	9.405
GS_DISC	6	21	mean_genetic_value	9.16934
GS_DISC	6	22	mean_genetic_value	9.53482
GS_DISC	6	23	mean_genetic_value	10.618
GS_DISC	6	24	mean_genetic_value	10.7035
GS_DISC	6	25	mean_genetic_value	10.3989
GS_DISC	6	26	mean_genetic_value	10.5243
GS_DISC	6	27	mean_genetic_value	11.3722
GS_DISC	6	28	mean_genetic_value	12.0283
GS_DISC	6	29	mean_genetic_value	11.6496
GS_DISC	6	30	mean_genetic_value	11.5443
GS_DISC	6	31	mean_genetic_value	12.2182
GS_DISC	6	32	mean_genetic_value	12.7007
GS_DISC	6	33	mean_genetic_value	12.6823
GS_DISC	6	34	mean_genetic_value	12.2903
GS_DISC	6	35	mean_genetic_value	12.7131
GS_DISC	6	36	mean_genetic_value	13.4659
GS_DISC	6	37	mean_genetic_value	13.5068
GS_DISC	6	38	mean_genetic_value	13.0864
GS_DISC	6	39	mean_genetic_value	13.1633
GS_DISC	6	40	mean_genetic_value	13.7546
GS_DISC	7	1	mean_genetic_value	3.11377
GS_DISC	7	2	mean_genetic_value	1.89748
GS_DISC	7	3	mean_genetic_value	2.36767
GS_DISC	7	4	mean_genetic_value	2.1415
GS_DISC	7	5	mean_genetic_value	4.05439
GS_DISC	7	6	mean_genetic_value	4.68142
GS_DISC	7	7	mean_genetic_value	4.0027
GS_DISC	7	8	mean_genetic_value	3.91227
GS_DISC	7	9	mean_genetic_value	5.46181
GS_DISC	7	10	mean_genetic_value	5.8477
GS_DISC	7	11	mean_genetic_value	5.80807
GS_DISC	7	12	mean_genetic_value	5.98256
GS_DISC	7	13	mean_genetic_value	6.94216
GS_DISC	7	14	mean_genetic_value	7.36723
GS_DISC	7	15	mean_genetic_value	7.4649
GS_DISC	7	16	mean_genetic_value	7.40737
GS_DISC	7	17	mean_genetic_value	8.48263
GS_DISC	7	18	mean_genetic_value	8.71814
GS_DISC	7	19	mean_genetic_value	8.62397
GS_DISC	7	20	mean_genetic_value	8.72533
GS_DISC	7	21	mean_genetic_value	9.55801
GS_DISC	7	22	mean_genetic_value	9.99052
GS_DISC	7	23	mean_genetic_value	10.0735
GS_DISC	7	24	mean_genetic_value	9.86486
GS_DISC	7	25	mean_genetic_value	10.5524
GS_DISC	7	26	mean_genetic_value	10.7074
GS_DISC	7	27	mean_genetic_value	11.2539
GS_DISC	7	28	mean_genetic_value	11.3227
GS_DISC	7	29	mean_genetic_value	11.511
GS_DISC	7	30	mean_genetic_value	11.3728
GS_DISC	7	31	mean_genetic_value	12.0444
GS_DISC	7	32	mean_genetic_value	12.2736
GS_DISC	7	33	mean_genetic_value	12.4648
GS_DISC	7	34	mean_genetic_value	12.5547
GS_DISC	7	35	mean_genetic_value	12.6325
GS_DISC	7	36	mean_genetic_value	13.0251
GS_DISC	7	37	mean_genetic_value	13.2074
GS_DISC	7	38	mean_genetic_value	13.5185
GS_DISC	7	39	mean_genetic_value	13.3928
GS_DISC	7	40	mean_genetic_value	13.3443
GS_DISC	8	1	mean_genetic_value	3.07758
GS_DISC	8	2	mean_genetic_value	2.26548
GS_DISC	8	3	mean_genetic_value	1.95573
GS_DISC	8	4	mean_genetic_value	1.94522
GS_DISC	8	5	mean_genetic_value	4.40245
GS_DISC	8	6	mean_genetic_value	4.99516
GS_DISC	8	7	mean_genetic_value	3.99614
GS_DISC	8	8	mean_genetic_value	3.98303
GS_DISC	8	9	mean_genetic_value	6.26253
GS_DISC	8	10	mean_genetic_value	7.09769
GS_DISC	8	11	mean_genetic_value	6.26221
GS_DISC	8	12	mean_genetic_value	5.65959
GS_DISC	8	13	mean_genetic_value	7.44287
GS_DISC	8	14	mean_genetic_value	7.97669
GS_DISC	8	15	mean_genetic_value	7.9993
GS_DISC	8	16	mean_genetic_value	7.51935
GS_DISC	8	17	mean_genetic_value	8.42725
GS_DISC	8	18	mean_genetic_value	9.17553
GS_DISC	8	19	mean_genetic_value	9.00643
GS_DISC	8	20	mean_genetic_value	8.99621
GS_DISC	8	21	mean_genetic_value	9.72512
GS_DISC	8	22	mean_genetic_value	9.95464
GS_DISC	8	23	mean_genetic_value	9.8502
GS_DISC	8	24	mean_genetic_value	10.214
GS_DISC	8	25	mean_genetic_value	10.4421
GS_DISC	8	26	mean_genetic_value	10.7194
GS_DISC	8	27	mean_genetic_value	10.3281
GS_DISC	8	28	mean_genetic_value	11.0902
GS_DISC	8	29	mean_genetic_value	11.5901
GS_DISC	8	30	mean_genetic_value	11.5356
GS_DISC	8	31	mean_genetic_value	11.3958
GS_DISC	8	32	mean_genetic_value	11.6376
GS_DISC	8	33	mean_genetic_value	11.989
GS_DISC	8	34	mean_genetic_value	12.3019
GS_DISC	8	35	mean_genetic_value	12.0958
GS_DISC	8	36	mean_genetic_value	12.4068
GS_DISC	8	37	mean_genetic_value	12.814
GS_DISC	8	38	mean_genetic_value	13.1197
GS_DISC	8	39	mean_genetic_value	12.9344
GS_DISC	8	40	mean_genetic_value	12.9628
GS_DISC	9	1	mean_genetic_value	2.45255
GS_DISC	9	2	mean_genetic_value	2.16179
GS_DISC	9	3	mean_genetic_value	1.98857
GS_DISC	9	4	mean_genetic_value	1.89873
GS_DISC	9	5	mean_genetic_value	3.56448
GS_DISC	9	6	mean_genetic_value	4.28639
GS_DISC	9	7	mean_genetic_value	4.12828
GS_DISC	9	8	mean_genetic_value	3.83477
GS_DISC	9	9	mean_genetic_value	5.20415
GS_DISC	9	10	mean_genetic_value	6.12917
GS_DISC	9	11	mean_genetic_value	5.88805
GS_DISC	9	12	mean_genetic_value	5.68291
GS_DISC	9	13	mean_genetic_value	6.11478
GS_DISC	9	14	mean_genetic_value	7.46352
GS_DISC	9	15	mean_genetic_value	7.72625
GS_DISC	9	16	mean_genetic_value	7.35943
GS_DISC	9	17	mean_genetic_value	7.60608
GS_DISC	9	18	mean_genetic_value	8.67401
GS_DISC	9	19	mean_genetic_value	9.30116
GS_DISC	9	20	mean_genetic_value	9.0572
GS_DISC	9	21	mean_genetic_value	8.82947
GS_DISC	9	22	mean_genetic_value	9.96962
GS_DISC	9	23	mean_genetic_value	10.5708
GS_DISC	9	24	mean_genetic_value	10.524
GS_DISC	9	25	mean_genetic_value	10.0842
GS_DISC	9	26	mean_genetic_value	10.982
GS_DISC	9	27	mean_genetic_value	11.3447
GS_DISC	9	28	mean_genetic_value	11.6549
GS_DISC	9	29	mean_genetic_value	11.5316
GS_DISC	9	30	mean_genetic_value	11.8772
GS_DISC	9	31	mean_genetic_value	12.5012
GS_DISC	9	32	mean_genetic_value	12.5791
GS_DISC	9	33	mean_genetic_value	12.8815
GS_DISC	9	34	mean_genetic_value	13.0587
GS_DISC	9	35	mean_genetic_value	13.1734
GS_DISC	9	36	mean_genetic_value	13.5185
GS_DISC	9	37	mean_genetic_value	14.0083
GS_DISC	9	38	mean_genetic_value	13.8885
GS_DISC	9	39	mean_genetic_value	13.8108
GS_DISC	9	40	mean_genetic_value	14.2067
GS_OVER	1	1	mean_genetic_value	2.96563
GS_OVER	1	2	mean_genetic_value	3.06837
GS_OVER	1	3	mean_genetic_value	2.38336
GS_OVER	1	4	mean_genetic_value	2.41345
GS_OVER	1	5	mean_genetic_value	2.82791
GS_OVER	1	6	mean_genetic_value	3.17508
GS_OVER	1	7	mean_genetic_value	4.02837
GS_OVER	1	8	mean_genetic_value	4.49082
GS_OVER	1	9	mean_genetic_value	4.80967
GS_OVER	1	10	mean_genetic_value	5.25171
GS_OVER	1	11	mean_genetic_value	5.96784
GS_OVER	1	12	mean_genetic_value	6.51446
GS_OVER	1	13	mean_genetic_value	6.53752
GS_OVER	1	14	mean_genetic_value	7.11562
GS_OVER	1	15	mean_genetic_value	7.8776
GS_OVER	1	16	mean_genetic_value	8.19848
GS_OVER	1	17	mean_genetic_value	8.21345
GS_OVER	1	18	mean_genetic_value	8.74869
GS_OVER	1	19	mean_genetic_value	9.08748
GS_OVER	1	20	mean_genetic_value	9.49571
GS_OVER	1	21	mean_genetic_value	9.942
GS_OVER	1	22	mean_genetic_value	10.0326
GS_OVER	1	23	mean_genetic_value	10.0948
GS_OVER	1	24	mean_genetic_value	10.4421
GS_OVER	1	25	mean_genetic_value	10.9712
GS_OVER	1	26	mean_genetic_value	11.263
GS_OVER	1	27	mean_genetic_value	11.3057
GS_OVER	1	28	mean_genetic_value	11.3915
GS_OVER	1	29	mean_genetic_value	11.6082
GS_OVER	1	30	mean_genetic_value	11.8429
GS_OVER	1	31	mean_genetic_value	12.0456
GS_OVER	1	32	mean_genetic_value	12.063
GS_OVER	1	33	mean_genetic_value	12.0665
GS_OVER	1	34	mean_genetic_value	12.2063
GS_OVER	1	35	mean_genetic_value	12.3117
GS_OVER	1	36	mean_genetic_value	12.4979
GS_OVER	1	37	mean_genetic_value	12.6503
GS_OVER	1	38	mean_genetic_value	12.763
GS_OVER	1	39	mean_genetic_value	12.859
GS_OVER	1	40	mean_genetic_value	13.0689
GS_OVER	10	1	mean_genetic_value	3.52945
GS_OVER	10	2	mean_genetic_value	3.37237
GS_OVER	10	3	mean_genetic_value	3.10154
GS_OVER	10	4	mean_genetic_value	3.10154
GS_OVER	10	5	mean_genetic_value	3.8714
GS_OVER	10	6	mean_genetic_value	5.40333
GS_OVER	10	7	mean_genetic_value	5.37105
GS_OVER	10	8	mean_genetic_value	5.67301
GS_OVER	10	9	mean_genetic_value	6.3384
GS_OVER	10	10	mean_genetic_value	7.04618
GS_OVER	10	11	mean_genetic_value	7.16078
GS_OVER	10	12	mean_genetic_value	7.64058
GS_OVER	10	13	mean_genetic_value	7.66656
GS_OVER	10	14	mean_genetic_value	8.01905
GS_OVER	10	15	mean_genetic_value	8.22068
GS_OVER	10	16	mean_genetic_value	8.87375
GS_OVER	10	17	mean_genetic_value	9.03716
GS_OVER	10	18	mean_genetic_value	8.97829
GS_OVER	10	19	mean_genetic_value	9.45021
GS_OVER	10	20	mean_genetic_value	9.62228
GS_OVER	10	21	mean_genetic_value	9.8542
GS_OVER	10	22	mean_genetic_value	10.0416
GS_OVER	10	23	mean_genetic_value	10.1241
GS_OVER	10	24	mean_genetic_value	10.2105
GS_OVER	10	25	mean_genetic_value	10.5249
GS_OVER	10	26	mean_genetic_value	10.87
GS_OVER	10	27	mean_genetic_value	10.8845
GS_OVER	10	28	mean_genetic_value	10.8641
GS_OVER	10	29	mean_genetic_value	11.0341
GS_OVER	10	30	mean_genetic_value	11.1838
GS_OVER	10	31	mean_genetic_value	11.2316
GS_OVER	10	32	mean_genetic_value	11.4284
GS_OVER	10	33	mean_genetic_value	11.4593
GS_OVER	10	34	mean_genetic_value	11.6112
GS_OVER	10	35	mean_genetic_value	11.7787
GS_OVER	10	36	mean_genetic_value	11.7473
GS_OVER	10	37	mean_genetic_value	11.7969
GS_OVER	10	38	mean_genetic_value	11.9387
GS_OVER	10	39	mean_genetic_value	11.9296
GS_OVER	10	40	mean_genetic_value	12.199
GS_OVER	2	1	mean_genetic_value	2.96955
GS_OVER	2	2	mean_genetic_value	2.79881
GS_OVER	2	3	mean_genetic_value	2.56686
GS_OVER	2	4	mean_genetic_value	2.499
GS_OVER	2	5	mean_genetic_value	2.61719
GS_OVER	2	6	mean_genetic_value	2.95994
GS_OVER	2	7	mean_genetic_value	3.6543
GS_OVER	2	8	mean_genetic_value	4.25144
GS_OVER	2	9	mean_genetic_value	5.16906
GS_OVER	2	10	mean_genetic_value	6.06357
GS_OVER	2	11	mean_genetic_value	6.25356
GS_OVER	2	12	mean_genetic_value	6.41847
GS_OVER	2	13	mean_genetic_value	6.69592
GS_OVER	2	14	mean_genetic_value	7.14839
GS_OVER	2	15	mean_genetic_value	7.4769
GS_OVER	2	16	mean_genetic_value	7.87882
GS_OVER	2	17	mean_genetic_value	7.87604
GS_OVER	2	18	mean_genetic_value	8.10622
GS_OVER	2	19	mean_genetic_value	8.31089
GS_OVER	2	20	mean_genetic_value	8.63236
GS_OVER	2	21	mean_genetic_value	8.8962
GS_OVER	2	22	mean_genetic_value	9.01144
GS_OVER	2	23	mean_genetic_value	9.327
GS_OVER	2	24	mean_genetic_value	9.60427
GS_OVER	2	25	mean_genetic_value	9.76703
GS_OVER	2	26	mean_genetic_value	9.95688
GS_OVER	2	27	mean_genetic_value	10.0921
GS_OVER	2	28	mean_genetic_value	10.3192
GS_OVER	2	29	mean_genetic_value	10.5027
GS_OVER	2	30	mean_genetic_value	10.8213
GS_OVER	2	31	mean_genetic_value	11.0083
GS_OVER	2	32	mean_genetic_value	11.1806
GS_OVER	2	33	mean_genetic_value	11.2404
GS_OVER	2	34	mean_genetic_value	11.4337
GS_OVER	2	35	mean_genetic_value	11.5929
GS_OVER	2	36	mean_genetic_value	11.6922
GS_OVER	2	37	mean_genetic_value	11.8388
GS_OVER	2	38	mean_genetic_value	11.8654
GS_OVER	2	39	mean_genetic_value	12.1028
GS_OVER	2	40	mean_genetic_value	12.3379
GS_OVER	3	1	mean_genetic_value	3.21331
GS_OVER	3	2	mean_genetic_value	2.74032
GS_OVER	3	3	mean_genetic_value	2.62385
GS_OVER	3	4	mean_genetic_value	2.89045
GS_OVER	3	5	mean_genetic_value	4.57962
GS_OVER	3	6	mean_genetic_value	5.2821
GS_OVER	3	7	mean_genetic_value	5.29647
GS_OVER	3	8	mean_genetic_value	5.764
GS_OVER	3	9	mean_genetic_value	6.10171
GS_OVER	3	10	mean_genetic_value	6.57062
GS_OVER	3	11	mean_genetic_value	6.76598
GS_OVER	3	12	mean_genetic_value	7.16975
GS_OVER	3	13	mean_genetic_value	7.57136
GS_OVER	3	14	mean_genetic_value	7.88529
GS_OVER	3	15	mean_genetic_value	8.07997
GS_OVER	3	16	mean_genetic_value	8.96239
GS_OVER	3	17	mean_genetic_value	9.11239
GS_OVER	3	18	mean_genetic_value	9.22227
GS_OVER	3	19	mean_genetic_value	9.51343
GS_OVER	3	20	mean_genetic_value	9.91216
GS_OVER	3	21	mean_genetic_value	9.93178
GS_OVER	3	22	mean_genetic_value	10.1947
GS_OVER	3	23	mean_genetic_value	10.2674
GS_OVER	3	24	mean_genetic_value	10.5307
GS_OVER	3	25	mean_genetic_value	10.8569
GS_OVER	3	26	mean_genetic_value	10.8665
GS_OVER	3	27	mean_genetic_value	10.9043
GS_OVER	3	28	mean_genetic_value	11.1718
GS_OVER	3	29	mean_genetic_value	11.4868
GS_OVER	3	30	mean_genetic_value	11.7448
GS_OVER	3	31	mean_genetic_value	11.8437
GS_OVER	3	32	mean_genetic_value	11.9663
GS_OVER	3	33	mean_genetic_value	12.2133
GS_OVER	3	34	mean_genetic_value	12.3348
GS_OVER	3	35	mean_genetic_value	12.5086
GS_OVER	3	36	mean_genetic_value	12.5389
GS_OVER	3	37	mean_genetic_value	12.6552
GS_OVER	3	38	mean_genetic_value	12.769
GS_OVER	3	39	mean_genetic_value	12.8943
GS_OVER	3	40	mean_genetic_value	13.1816
GS_OVER	4	1	mean_genetic_value	3.00815
GS_OVER	4	2	mean_genetic_value	2.4541
GS_OVER	4	3	mean_genetic_value	2.35236
GS_OVER	4	4	mean_genetic_value	2.41681
GS_OVER	4	5	mean_genetic_value	3.08175
GS_OVER	4	6	mean_genetic_value	3.60145
GS_OVER	4	7	mean_genetic_value	4.22937
GS_OVER	4	8	mean_genetic_value	4.65291
GS_OVER	4	9	mean_genetic_value	4.86047
GS_OVER	4	10	mean_genetic_value	5.33053
GS_OVER	4	11	mean_genetic_value	5.82935
GS_OVER	4	12	mean_genetic_value	6.74777
GS_OVER	4	13	mean_genetic_value	6.99574
GS_OVER	4	14	mean_genetic_value	7.30055
GS_OVER	4	15	mean_genetic_value	7.50964
GS_OVER	4	16	mean_genetic_value	7.89065
GS_OVER	4	17	mean_genetic_value	8.51313
GS_OVER	4	18	mean_genetic_value	8.6078
GS_OVER	4	19	mean_genetic_value	8.83211
GS_OVER	4	20	mean_genetic_value	9.18571
GS_OVER	4	21	mean_genetic_value	9.56639
GS_OVER	4	22	mean_genetic_value	9.68738
GS_OVER	4	23	mean_genetic_value	9.74935
GS_OVER	4	24	mean_genetic_value	10.1656
GS_OVER	4	25	mean_genetic_value	10.6096
GS_OVER	4	26	mean_genetic_value	10.9007
GS_OVER	4	27	mean_genetic_value	11.0602
GS_OVER	4	28	mean_genetic_value	11.1949
GS_OVER	4	29	mean_genetic_value	11.7048
GS_OVER	4	30	mean_genetic_value	11.652
GS_OVER	4	31	mean_genetic_value	11.8575
GS_OVER	4	32	mean_genetic_value	11.9036
GS_OVER	4	33	mean_genetic_value	12.0776
GS_OVER	4	34	mean_genetic_value	12.333
GS_OVER	4	35	mean_genetic_value	12.432
GS_OVER	4	36	mean_genetic_value	12.6107
GS_OVER	4	37	mean_genetic_value	12.6986
GS_OVER	4	38	mean_genetic_value	12.8381
GS_OVER	4	39	mean_genetic_value	12.8406
GS_OVER	4	40	mean_genetic_value	12.9783
GS_OVER	5	1	mean_genetic_value	2.91943
GS_OVER	5	2	mean_genetic_value	2.46601
GS_OVER	5	3	mean_genetic_value	2.44055
GS_OVER	5	4	mean_genetic_value	2.62359
GS_OVER	5	5	mean_genetic_value	3.92614
GS_OVER	5	6	mean_genetic_value	4.49141
GS_OVER	5	7	mean_genetic_value	4.76586
GS_OVER	5	8	mean_genetic_value	4.85427
GS_OVER	5	9	mean_genetic_value	5.50879
GS_OVER	5	10	mean_genetic_value	6.01385
GS_OVER	5	11	mean_genetic_value	6.4154
GS_OVER	5	12	mean_genetic_value	6.80456
GS_OVER	5	13	mean_genetic_value	6.86626
GS_OVER	5	14	mean_genetic_value	7.09439
GS_OVER	5	15	mean_genetic_value	7.60409
GS_OVER	5	16	mean_genetic_value	7.84183
GS_OVER	5	17	mean_genetic_value	8.33395
GS_OVER	5	18	mean_genetic_value	8.58497
GS_OVER	5	19	mean_genetic_value	8.83927
GS_OVER	5	20	mean_genetic_value	9.20258
GS_OVER	5	21	mean_genetic_value	9.38715
GS_OVER	5	22	mean_genetic_value	9.6419
GS_OVER	5	23	mean_genetic_value	10.0453
GS_OVER	5	24	mean_genetic_value	10.4052
GS_OVER	5	25	mean_genetic_value	10.6772
GS_OVER	5	26	mean_genetic_value	10.7021
GS_OVER	5	27	mean_genetic_value	10.9146
GS_OVER	5	28	mean_genetic_value	11.3691
GS_OVER	5	29	mean_genetic_value	11.5366
GS_OVER	5	30	mean_genetic_value	11.8083
GS_OVER	5	31	mean_genetic_value	12.2102
GS_OVER	5	32	mean_genetic_value	12.6675
GS_OVER	5	33	mean_genetic_value	12.8192
GS_OVER	5	34	mean_genetic_value	12.8654
GS_OVER	5	35	mean_genetic_value	13.344
GS_OVER	5	36	mean_genetic_value	13.738
GS_OVER	5	37	mean_genetic_value	13.7751
GS_OVER	5	38	mean_genetic_value	13.7725
GS_OVER	5	39	mean_genetic_value	13.9984
GS_OVER	5	40	mean_genetic_value	14.1456
GS_OVER	6	1	mean_genetic_value	2.90406
GS_OVER	6	2	mean_genetic_value	2.3334
GS_OVER	6	3	mean_genetic_value	2.23917
GS_OVER	6	4	mean_genetic_value	2.2498
GS_OVER	6	5	mean_genetic_value	3.25963
GS_OVER	6	6	mean_genetic_value	3.38429
GS_OVER	6	7	mean_genetic_value	3.74027
GS_OVER	6	8	mean_genetic_value	4.03431
GS_OVER	6	9	mean_genetic_value	5.03434
GS_OVER	6	10	mean_genetic_value	6.15121
GS_OVER	6	11	mean_genetic_value	6.4429
GS_OVER	6	12	mean_genetic_value	6.63438
GS_OVER	6	13	mean_genetic_value	6.96638
GS_OVER	6	14	mean_genetic_value	7.31547
GS_OVER	6	15	mean_genetic_value	7.6242
GS_OVER	6	16	mean_genetic_value	7.84753
GS_OVER	6	17	mean_genetic_value	8.1092
GS_OVER	6	18	mean_genetic_value	8.22421
GS_OVER	6	19	mean_genetic_value	8.62865
GS_OVER	6	20	mean_genetic_value	8.96167
GS_OVER	6	21	mean_genetic_value	9.06205
GS_OVER	6	22	mean_genetic_value	9.29033
GS_OVER	6	23	mean_genetic_value	9.411
GS_OVER	6	24	mean_genetic_value	9.51947
GS_OVER	6	25	mean_genetic_value	9.68715
GS_OVER	6	26	mean_genetic_value	9.90551
GS_OVER	6	27	mean_genetic_value	10.1002
GS_OVER	6	28	mean_genetic_value	10.1724
GS_OVER	6	29	mean_genetic_value	10.3138
GS_OVER	6	30	mean_genetic_value	10.5274
GS_OVER	6	31	mean_genetic_value	10.5583
GS_OVER	6	32	mean_genetic_value	10.6844
GS_OVER	6	33	mean_genetic_value	10.7224
GS_OVER	6	34	mean_genetic_value	10.9659
GS_OVER	6	35	mean_genetic_value	11.254
GS_OVER	6	36	mean_genetic_value	11.4426
GS_OVER	6	37	mean_genetic_value	11.4801
GS_OVER	6	38	mean_genetic_value	11.519
GS_OVER	6	39	mean_genetic_value	11.6749
GS_OVER	6	40	mean_genetic_value	11.9635
GS_OVER	7	1	mean_genetic_value	3.11377
GS_OVER	7	2	mean_genetic_value	2.88593
GS_OVER	7	3	mean_genetic_value	2.85892
GS_OVER	7	4	mean_genetic_value	2.85892
GS_OVER	7	5	mean_genetic_value	3.04019
GS_OVER	7	6	mean_genetic_value	3.83558
GS_OVER	7	7	mean_genetic_value	4.28525
GS_OVER	7	8	mean_genetic_value	4.70231
GS_OVER	7	9	mean_genetic_value	4.87752
GS_OVER	7	10	mean_genetic_value	5.42302
GS_OVER	7	11	mean_genetic_value	6.31071
GS_OVER	7	12	mean_genetic_value	6.50487
GS_OVER	7	13	mean_genetic_value	6.86415
GS_OVER	7	14	mean_genetic_value	7.25933
GS_OVER	7	15	mean_genetic_value	7.48113
GS_OVER	7	16	mean_genetic_value	7.66053
GS_OVER	7	17	mean_genetic_value	8.1013
GS_OVER	7	18	mean_genetic_value	8.81143
GS_OVER	7	19	mean_genetic_value	8.85546
GS_OVER	7	20	mean_genetic_value	9.26362
GS_OVER	7	21	mean_genetic_value	9.40525
GS_OVER	7	22	mean_genetic_value	9.74318
GS_OVER	7	23	mean_genetic_value	9.84927
GS_OVER	7	24	mean_genetic_value	9.97004
GS_OVER	7	25	mean_genetic_value	9.98156
GS_OVER	7	26	mean_genetic_value	10.4598
GS_OVER	7	27	mean_genetic_value	10.612
GS_OVER	7	28	mean_genetic_value	10.871
GS_OVER	7	29	mean_genetic_value	10.8254
GS_OVER	7	30	mean_genetic_value	10.9478
GS_OVER	7	31	mean_genetic_value	11.2088
GS_OVER	7	32	mean_genetic_value	11.4166
GS_OVER	7	33	mean_genetic_value	11.4756
GS_OVER	7	34	mean_genetic_value	11.585
GS_OVER	7	35	mean_genetic_value	11.8388
GS_OVER	7	36	mean_genetic_value	11.9048
GS_OVER	7	37	mean_genetic_value	11.9871
GS_OVER	7	38	mean_genetic_value	12.2189
GS_OVER	7	39	mean_genetic_value	12.4179
GS_OVER	7	40	mean_genetic_value	12.4931
GS_OVER	8	1	mean_genetic_value	3.07758
GS_OVER	8	2	mean_genetic_value	2.80031
GS_OVER	8	3	mean_genetic_value	2.8118
GS_OVER	8	4	mean_genetic_value	2.86224
GS_OVER	8	5	mean_genetic_value	3.96316
GS_OVER	8	6	mean_genetic_value	5.23694
GS_OVER	8	7	mean_genetic_value	5.47908
GS_OVER	8	8	mean_genetic_value	5.83821
GS_OVER	8	9	mean_genetic_value	6.1315
GS_OVER	8	10	mean_genetic_value	6.88163
GS_OVER	8	11	mean_genetic_value	7.33901
GS_OVER	8	12	mean_genetic_value	7.79696
GS_OVER	8	13	mean_genetic_value	7.93134
GS_OVER	8	14	mean_genetic_value	9.27846
GS_OVER	8	15	mean_genetic_value	10.1777
GS_OVER	8	16	mean_genetic_value	10.4727
GS_OVER	8	17	mean_genetic_value	10.5241
GS_OVER	8	18	mean_genetic_value	10.7694
GS_OVER	8	19	mean_genetic_value	11.0024
GS_OVER	8	20	mean_genetic_value	10.9999
GS_OVER	8	21	mean_genetic_value	11.0779
GS_OVER	8	22	mean_genetic_value	11.1955
GS_OVER	8	23	mean_genetic_value	11.6281
GS_OVER	8	24	mean_genetic_value	11.6806
GS_OVER	8	25	mean_genetic_value	11.7604
GS_OVER	8	26	mean_genetic_value	11.9655
GS_OVER	8	27	mean_genetic_value	12.4207
GS_OVER	8	28	mean_genetic_value	12.5056
GS_OVER	8	29	mean_genetic_value	12.5531
GS_OVER	8	30	mean_genetic_value	12.6643
GS_OVER	8	31	mean_genetic_value	12.9026
GS_OVER	8	32	mean_genetic_value	13.006
GS_OVER	8	33	mean_genetic_value	13.0427
GS_OVER	8	34	mean_genetic_value	13.1013
GS_OVER	8	35	mean_genetic_value	13.4248
GS_OVER	8	36	mean_genetic_value	13.3923
GS_OVER	8	37	mean_genetic_value	13.421
GS_OVER	8	38	mean_genetic_value	13.4247
GS_OVER	8	39	mean_genetic_value	13.4375
GS_OVER	8	40	mean_genetic_value	13.7024
GS_OVER	9	1	mean_genetic_value	2.45255
GS_OVER	9	2	mean_genetic_value	2.34663
GS_OVER	9	3	mean_genetic_value	2.34663
GS_OVER	9	4	mean_genetic_value	2.34663
GS_OVER	9	5	mean_genetic_value	2.34663
GS_OVER	9	6	mean_genetic_value	2.34663
GS_OVER	9	7	mean_genetic_value	2.34663
GS_OVER	9	8	mean_genetic_value	2.59425
GS_OVER	9	9	mean_genetic_value	2.8574
GS_OVER	9	10	mean_genetic_value	3.2701
GS_OVER	9	11	mean_genetic_value	3.44906
GS_OVER	9	12	mean_genetic_value	4.55638
GS_OVER	9	13	mean_genetic_value	5.74904
GS_OVER	9	14	mean_genetic_value	6.9253
GS_OVER	9	15	mean_genetic_value	7.29565
GS_OVER	9	16	mean_genetic_value	7.55064
GS_OVER	9	17	mean_genetic_value	7.75151
GS_OVER	9	18	mean_genetic_value	8.44959
GS_OVER	9	19	mean_genetic_value	8.84807
GS_OVER	9	20	mean_genetic_value	8.96811
GS_OVER	9	21	mean_genetic_value	9.15163
GS_OVER	9	22	mean_genetic_value	9.38413
GS_OVER	9	23	mean_genetic_value	9.52391
GS_OVER	9	24	mean_genetic_value	9.86787
GS_OVER	9	25	mean_genetic_value	9.94896
GS_OVER	9	26	mean_genetic_value	10.1366
GS_OVER	9	27	mean_genetic_value	10.4684
GS_OVER	9	28	mean_genetic_value	10.6602
GS_OVER	9	29	mean_genetic_value	10.6624
GS_OVER	9	30	mean_genetic_value	10.8743
GS_OVER	9	31	mean_genetic_value	11.0463
GS_OVER	9	32	mean_genetic_value	11.1347
GS_OVER	9	33	mean_genetic_value	11.1384
GS_OVER	9	34	mean_genetic_value	11.3929
GS_OVER	9	35	mean_genetic_value	11.7341
GS_OVER	9	36	mean_genetic_value	11.8491
GS_OVER	9	37	mean_genetic_value	11.9426
GS_OVER	9	38	mean_genetic_value	12.1845
GS_OVER	9	39	mean_genetic_value	12.3219
GS_OVER	9	40	mean_genetic_value	12.6894
PHENO_DISC	1	1	mean_genetic_value	2.99505
PHENO_DISC	1	2	mean_genetic_value	2.67534
PHENO_DISC	1	3	mean_genetic_value	2.29674
PHENO_DISC	1	4	mean_genetic_value	2.51421
PHENO_DISC	1	5	mean_genetic_value	3.70648
PHENO_DISC	1	6	mean_genetic_value	4.77634
PHENO_DISC	1	7	mean_genetic_value	4.42574
PHENO_DISC	1	8	mean_genetic_value	4.43931
PHENO_DISC	1	9	mean_genetic_value	5.72192
PHENO_DISC	1	10	mean_genetic_value	6.60982
PHENO_DISC	1	11	mean_genetic_value	6.53728
PHENO_DISC	1	12	mean_genetic_value	6.31519
PHENO_DISC	1	13	mean_genetic_value	7.54076
PHENO_DISC	1	14	mean_genetic_value	8.34462
PHENO_DISC	1	15	mean_genetic_value	8.15342
PHENO_DISC	1	16	mean_genetic_value	7.6904
PHENO_DISC	1	17	mean_genetic_value	8.45616
PHENO_DISC	1	18	mean_genetic_value	9.19193
PHENO_DISC	1	19	mean_genetic_value	9.78678
PHENO_DISC	1	20	mean_genetic_value	9.84785
PHENO_DISC	1	21	mean_genetic_value	9.59373
PHENO_DISC	1	22	mean_genetic_value	9.93653
PHENO_DISC	1	23	mean_genetic_value	10.7729
PHENO_DISC	1	24	mean_genetic_value	11.0815
PHENO_DISC	1	25	mean_genetic_value	11.0791
PHENO_DISC	1	26	mean_genetic_value	11.1351
PHENO_DISC	1	27	mean_genetic_value	11.8444
PHENO_DISC	1	28	mean_genetic_value	12.1716
PHENO_DISC	1	29	mean_genetic_value	12.1811
PHENO_DISC	1	30	mean_genetic_value	12.2127
PHENO_DISC	1	31	mean_genetic_value	12.7065
PHENO_DISC	1	32	mean_genetic_value	13.2646
PHENO_DISC	1	33	mean_genetic_value	13.254
PHENO_DISC	1	34	mean_genetic_value	13.292
PHENO_DISC	1	35	mean_genetic_value	13.288
PHENO_DISC	1	36	mean_genetic_value	13.6118
PHENO_DISC	1	37	mean_genetic_value	14.0628
PHENO_DISC	1	38	mean_genetic_value	14.2098
PHENO_DISC	1	39	mean_genetic_value	14.0945
PHENO_DISC	1	40	mean_genetic_value	14.1723
PHENO_DISC	10	1	mean_genetic_value	3.5549
PHENO_DISC	10	2	mean_genetic_value	2.88427
PHENO_DISC	10	3	mean_genetic_value	2.56239
PHENO_DISC	10	4	mean_genetic_value	3.04766
PHENO_DISC	10	5	mean_genetic_value	4.62765
PHENO_DISC	10	6	mean_genetic_value	4.96553
PHENO_DISC	10	7	mean_genetic_value	4.68843
PHENO_DISC	10	8	mean_genetic_value	5.09497
PHENO_DISC	10	9	mean_genetic_value	6.28688
PHENO_DISC	10	10	mean_genetic_value	6.46189
PHENO_DISC	10	11	mean_genetic_value	6.39534
PHENO_DISC	10	12	mean_genetic_value	6.76277
PHENO_DISC	10	13	mean_genetic_value	7.68837
PHENO_DISC	10	14	mean_genetic_value	8.15875
PHENO_DISC	10	15	mean_genetic_value	7.72789
PHENO_DISC	10	16	mean_genetic_value	7.79832
PHENO_DISC	10	17	mean_genetic_value	8.77592
PHENO_DISC	10	18	mean_genetic_value	8.94126
PHENO_DISC	10	19	mean_genetic_value	8.92549
PHENO_DISC	10	20	mean_genetic_value	9.06661
PHENO_DISC	10	21	mean_genetic_value	9.60225
PHENO_DISC	10	22	mean_genetic_value	9.85104
PHENO_DISC	10	23	mean_genetic_value	9.62901
PHENO_DISC	10	24	mean_genetic_value	10.0666
PHENO_DISC	10	25	mean_genetic_value	10.4243
PHENO_DISC	10	26	mean_genetic_value	10.8531
PHENO_DISC	10	27	mean_genetic_value	10.783
PHENO_DISC	10	28	mean_genetic_value	10.9346
PHENO_DISC	10	29	mean_genetic_value	11.2241
PHENO_DISC	10	30	mean_genetic_value	11.5574
PHENO_DISC	10	31	mean_genetic_value	11.117
PHENO_DISC	10	32	mean_genetic_value	11.5368
PHENO_DISC	10	33	mean_genetic_value	12.4368
PHENO_DISC	10	34	mean_genetic_value	12.552
PHENO_DISC	10	35	mean_genetic_value	11.9333
PHENO_DISC	10	36	mean_genetic_value	12.2173
PHENO_DISC	10	37	mean_genetic_value	13.3215
PHENO_DISC	10	38	mean_genetic_value	13.7787
PHENO_DISC	10	39	mean_genetic_value	13.4262
PHENO_DISC	10	40	mean_genetic_value	13.1916
PHENO_DISC	2	1	mean_genetic_value	2.86542
PHENO_DISC	2	2	mean_genetic_value	2.25496
PHENO_DISC	2	3	mean_genetic_value	2.16967
PHENO_DISC	2	4	mean_genetic_value	2.4806
PHENO_DISC	2	5	mean_genetic_value	4.10232
PHENO_DISC	2	6	mean_genetic_value	4.22448
PHENO_DISC	2	7	mean_genetic_value	4.31199
PHENO_DISC	2	8	mean_genetic_value	4.2026
PHENO_DISC	2	9	mean_genetic_value	5.4994
PHENO_DISC	2	10	mean_genetic_value	6.1777
PHENO_DISC	2	11	mean_genetic_value	6.00897
PHENO_DISC	2	12	mean_genetic_value	6.04597
PHENO_DISC	2	13	mean_genetic_value	7.55095
PHENO_DISC	2	14	mean_genetic_value	8.14736
PHENO_DISC	2	15	mean_genetic_value	7.80912
PHENO_DISC	2	16	mean_genetic_value	7.42796
PHENO_DISC	2	17	mean_genetic_value	8.16072
PHENO_DISC	2	18	mean_genetic_value	9.37306
PHENO_DISC	2	19	mean_genetic_value	9.29377
PHENO_DISC	2	20	mean_genetic_value	8.85
PHENO_DISC	2	21	mean_genetic_value	9.32538
PHENO_DISC	2	22	mean_genetic_value	10.1385
PHENO_DISC	2	23	mean_genetic_value	10.1972
PHENO_DISC	2	24	mean_genetic_value	10.1618
PHENO_DISC	2	25	mean_genetic_value	10.3043
PHENO_DISC	2	26	mean_genetic_value	10.7265
PHENO_DISC	2	27	mean_genetic_value	11.0391
PHENO_DISC	2	28	mean_genetic_value	11.0863
PHENO_DISC	2	29	mean_genetic_value	11.0703
PHENO_DISC	2	30	mean_genetic_value	11.4482
PHENO_DISC	2	31	mean_genetic_value	11.621
PHENO_DISC	2	32	mean_genetic_value	11.8695
PHENO_DISC	2	33	mean_genetic_value	11.7434
PHENO_DISC	2	34	mean_genetic_value	12.029
PHENO_DISC	2	35	mean_genetic_value	12.5446
PHENO_DISC	2	36	mean_genetic_value	12.8844
PHENO_DISC	2	37	mean_genetic_value	12.7281
PHENO_DISC	2	38	mean_genetic_value	12.7574
PHENO_DISC	2	39	mean_genetic_value	13.0791
PHENO_DISC	2	40	mean_genetic_value	13.2435
PHENO_DISC	3	1	mean_genetic_value	3.20048
PHENO_DISC	3	2	mean_genetic_value	2.51396
PHENO_DISC	3	3	mean_genetic_value	2.70324
PHENO_DISC	3	4	mean_genetic_value	2.92214
PHENO_DISC	3	5	mean_genetic_value	4.49118
PHENO_DISC	3	6	mean_genetic_value	4.73182
PHENO_DISC	3	7	mean_genetic_value	4.87744
PHENO_DISC	3	8	mean_genetic_value	5.24757
PHENO_DISC	3	9	mean_genetic_value	5.9485
PHENO_DISC	3	10	mean_genetic_value	6.42519
PHENO_DISC	3	11	mean_genetic_value	6.1381
PHENO_DISC	3	12	mean_genetic_value	6.84855
PHENO_DISC	3	13	mean_genetic_value	7.66051
PHENO_DISC	3	14	mean_genetic_value	7.8268
PHENO_DISC	3	15	mean_genetic_value	7.5648
PHENO_DISC	3	16	mean_genetic_value	7.8561
PHENO_DISC	3	17	mean_genetic_value	8.46743
PHENO_DISC	3	18	mean_genetic_value	9.12305
PHENO_DISC	3	19	mean_genetic_value	9.37699
PHENO_DISC	3	20	mean_genetic_value	9.30368
PHENO_DISC	3	21	mean_genetic_value	9.45861
PHENO_DISC	3	22	mean_genetic_value	9.84629
PHENO_DISC	3	23	mean_genetic_value	10.4813
PHENO_DISC	3	24	mean_genetic_value	10.4098
PHENO_DISC	3	25	mean_genetic_value	10.275
PHENO_DISC	3	26	mean_genetic_value	10.8324
PHENO_DISC	3	27	mean_genetic_value	11.15
PHENO_DISC	3	28	mean_genetic_value	11.3839
PHENO_DISC	3	29	mean_genetic_value	11.6227
PHENO_DISC	3	30	mean_genetic_value	11.8169
PHENO_DISC	3	31	mean_genetic_value	11.828
PHENO_DISC	3	32	mean_genetic_value	11.9602
PHENO_DISC	3	33	mean_genetic_value	12.3459
PHENO_DISC	3	34	mean_genetic_value	12.6136
PHENO_DISC	3	35	mean_genetic_value	12.5719
PHENO_DISC	3	36	mean_genetic_value	12.4996
PHENO_DISC	3	37	mean_genetic_value	12.892
PHENO_DISC	3	38	mean_genetic_value	13.3072
PHENO_DISC	3	39	mean_genetic_value	13.3096
PHENO_DISC	3	40	mean_genetic_value	13.3435
PHENO_DISC	4	1	mean_genetic_value	2.91271
PHENO_DISC	4	2	mean_genetic_value	2.17901
PHENO_DISC	4	3	mean_genetic_value	2.33275
PHENO_DISC	4	4	mean_genetic_value	2.77116
PHENO_DISC	4	5	mean_genetic_value	3.81089
PHENO_DISC	4	6	mean_genetic_value	4.25727
PHENO_DISC	4	7	mean_genetic_value	4.36662
PHENO_DISC	4	8	mean_genetic_value	4.58748
PHENO_DISC	4	9	mean_genetic_value	5.54926
PHENO_DISC	4	10	mean_genetic_value	5.85173
PHENO_DISC	4	11	mean_genetic_value	5.69974
PHENO_DISC	4	12	mean_genetic_value	6.01847
PHENO_DISC	4	13	mean_genetic_value	6.88285
PHENO_DISC	4	14	mean_genetic_value	7.29392
PHENO_DISC	4	15	mean_genetic_value	6.83888
PHENO_DISC	4	16	mean_genetic_value	7.38566
PHENO_DISC	4	17	mean_genetic_value	8.20097
PHENO_DISC	4	18	mean_genetic_value	8.48554
PHENO_DISC	4	19	mean_genetic_value	8.24169
PHENO_DISC	4	20	mean_genetic_value	8.61205
PHENO_DISC	4	21	mean_genetic_value	9.18682
PHENO_DISC	4	22	mean_genetic_value	9.44944
PHENO_DISC	4	23	mean_genetic_value	9.42934
PHENO_DISC	4	24	mean_genetic_value	9.52369
PHENO_DISC	4	25	mean_genetic_value	10.2156
PHENO_DISC	4	26	mean_genetic_value	10.3613
PHENO_DISC	4	27	mean_genetic_value	10.5395
PHENO_DISC	4	28	mean_genetic_value	10.8018
PHENO_DISC	4	29	mean_genetic_value	11.1639
PHENO_DISC	4	30	mean_genetic_value	11.5235
PHENO_DISC	4	31	mean_genetic_value	11.5066
PHENO_DISC	4	32	mean_genetic_value	11.8106
PHENO_DISC	4	33	mean_genetic_value	12.1264
PHENO_DISC	4	34	mean_genetic_value	12.37
PHENO_DISC	4	35	mean_genetic_value	12.7407
PHENO_DISC	4	36	mean_genetic_value	13.0596
PHENO_DISC	4	37	mean_genetic_value	13.526
PHENO_DISC	4	38	mean_genetic_value	13.275
PHENO_DISC	4	39	mean_genetic_value	13.5476
PHENO_DISC	4	40	mean_genetic_value	14.1027
PHENO_DISC	5	1	mean_genetic_value	2.87347
PHENO_DISC	5	2	mean_genetic_value	2.51854
PHENO_DISC	5	3	mean_genetic_value	2.5666
PHENO_DISC	5	4	mean_genetic_value	2.62373
PHENO_DISC	5	5	mean_genetic_value	4.21818
PHENO_DISC	5	6	mean_genetic_value	4.85717
PHENO_DISC	5	7	mean_genetic_value	4.91909
PHENO_DISC	5	8	mean_genetic_value	4.33334
PHENO_DISC	5	9	mean_genetic_value	5.39305
PHENO_DISC	5	10	mean_genetic_value	6.5176
PHENO_DISC	5	11	mean_genetic_value	6.44145
PHENO_DISC	5	12	mean_genetic_value	5.59335
PHENO_DISC	5	13	mean_genetic_value	6.51314
PHENO_DISC	5	14	mean_genetic_value	7.79626
PHENO_DISC	5	15	mean_genetic_value	8.06459
PHENO_DISC	5	16	mean_genetic_value	7.04578
PHENO_DISC	5	17	mean_genetic_value	7.4019
PHENO_DISC	5	18	mean_genetic_value	8.86041
PHENO_DISC	5	19	mean_genetic_value	9.57323
PHENO_DISC	5	20	mean_genetic_value	9.39886
PHENO_DISC	5	21	mean_genetic_value	9.26626
PHENO_DISC	5	22	mean_genetic_value	10.2293
PHENO_DISC	5	23	mean_genetic_value	10.8423
PHENO_DISC	5	24	mean_genetic_value	10.5107
PHENO_DISC	5	25	mean_genetic_value	10.4117
PHENO_DISC	5	26	mean_genetic_value	10.8997
PHENO_DISC	5	27	mean_genetic_value	11.6377
PHENO_DISC	5	28	mean_genetic_value	11.8117
PHENO_DISC	5	29	mean_genetic_value	11.3411
PHENO_DISC	5	30	mean_genetic_value	11.6428
PHENO_DISC	5	31	mean_genetic_value	12.2657
PHENO_DISC	5	32	mean_genetic_value	12.4623
PHENO_DISC	5	33	mean_genetic_value	12.4734
PHENO_DISC	5	34	mean_genetic_value	12.5696
PHENO_DISC	5	35	mean_genetic_value	13.0236
PHENO_DISC	5	36	mean_genetic_value	13.1256
PHENO_DISC	5	37	mean_genetic_value	13.4971
PHENO_DISC	5	38	mean_genetic_value	13.5762
PHENO_DISC	5	39	mean_genetic_value	13.5905
PHENO_DISC	5	40	mean_genetic_value	13.8019
PHENO_DISC	6	1	mean_genetic_value	2.90295
PHENO_DISC	6	2	mean_genetic_value	2.57126
PHENO_DISC	6	3	mean_genetic_value	2.51962
PHENO_DISC	6	4	mean_genetic_value	2.81397
PHENO_DISC	6	5	mean_genetic_value	4.51754
PHENO_DISC	6	6	mean_genetic_value	4.70263
PHENO_DISC	6	7	mean_genetic_value	4.5722
PHENO_DISC	6	8	mean_genetic_value	4.85216
PHENO_DISC	6	9	mean_genetic_value	6.03874
PHENO_DISC	6	10	mean_genetic_value	6.27084
PHENO_DISC	6	11	mean_genetic_value	6.43813
PHENO_DISC	6	12	mean_genetic_value	6.86381
PHENO_DISC	6	13	mean_genetic_value	7.15115
PHENO_DISC	6	14	mean_genetic_value	7.56283
PHENO_DISC	6	15	mean_genetic_value	7.63014
PHENO_DISC	6	16	mean_genetic_value	8.1065
PHENO_DISC	6	17	mean_genetic_value	8.35734
PHENO_DISC	6	18	mean_genetic_value	8.67544
PHENO_DISC	6	19	mean_genetic_value	9.22308
PHENO_DISC	6	20	mean_genetic_value	9.529
PHENO_DISC	6	21	mean_genetic_value	9.72768
PHENO_DISC	6	22	mean_genetic_value	9.93881
PHENO_DISC	6	23	mean_genetic_value	10.431
PHENO_DISC	6	24	mean_genetic_value	10.5764
PHENO_DISC	6	25	mean_genetic_value	11.0719
PHENO_DISC	6	26	mean_genetic_value	11.1075
PHENO_DISC	6	27	mean_genetic_value	11.256
PHENO_DISC	6	28	mean_genetic_value	11.6093
PHENO_DISC	6	29	mean_genetic_value	12.0694
PHENO_DISC	6	30	mean_genetic_value	12.2263
PHENO_DISC	6	31	mean_genetic_value	12.0572
PHENO_DISC	6	32	mean_genetic_value	12.362
PHENO_DISC	6	33	mean_genetic_value	12.8397
PHENO_DISC	6	34	mean_genetic_value	12.9575
PHENO_DISC	6	35	mean_genetic_value	12.9633
PHENO_DISC	6	36	mean_genetic_value	13.2034
PHENO_DISC	6	37	mean_genetic_value	13.5031
PHENO_DISC	6	38	mean_genetic_value	13.6519
PHENO_DISC	6	39	mean_genetic_value	13.8053
PHENO_DISC	6	40	mean_genetic_value	14.0658
PHENO_DISC	7	1	mean_genetic_value	3.06931
PHENO_DISC	7	2	mean_genetic_value	2.71425
PHENO_DISC	7	3	mean_genetic_value	2.5659
PHENO_DISC	7	4	mean_genetic_value	2.41805
PHENO_DISC	7	5	mean_genetic_value	3.97168
PHENO_DISC	7	6	mean_genetic_value	4.48415
PHENO_DISC	7	7	mean_genetic_value	4.11709
PHENO_DISC	7	8	mean_genetic_value	4.25227
PHENO_DISC	7	9	mean_genetic_value	5.40818
PHENO_DISC	7	10	mean_genetic_value	6.35044
PHENO_DISC	7	11	mean_genetic_value	5.81256
PHENO_DISC	7	12	mean_genetic_value	5.99117
PHENO_DISC	7	13	mean_genetic_value	7.09812
PHENO_DISC	7	14	mean_genetic_value	7.7576
PHENO_DISC	7	15	mean_genetic_value	7.34382
PHENO_DISC	7	16	mean_genetic_value	7.2283
PHENO_DISC	7	17	mean_genetic_value	8.14739
PHENO_DISC	7	18	mean_genetic_value	8.4842
PHENO_DISC	7	19	mean_genetic_value	8.73176
PHENO_DISC	7	20	mean_genetic_value	8.5691
PHENO_DISC	7	21	mean_genetic_value	9.08123
PHENO_DISC	7	22	mean_genetic_value	9.90684
PHENO_DISC	7	23	mean_genetic_value	10.0146
PHENO_DISC	7	24	mean_genetic_value	9.98495
PHENO_DISC	7	25	mean_genetic_value	10.4593
PHENO_DISC	7	26	mean_genetic_value	10.9978
PHENO_DISC	7	27	mean_genetic_value	11.2821
PHENO_DISC	7	28	mean_genetic_value	11.1569
PHENO_DISC	7	29	mean_genetic_value	11.4594
PHENO_DISC	7	30	mean_genetic_value	11.7648
PHENO_DISC	7	31	mean_genetic_value	12.1088
PHENO_DISC	7	32	mean_genetic_value	12.0038
PHENO_DISC	7	33	mean_genetic_value	12.2558
PHENO_DISC	7	34	mean_genetic_value	12.5035
PHENO_DISC	7	35	mean_genetic_value	12.6942
PHENO_DISC	7	36	mean_genetic_value	13.0381
PHENO_DISC	7	37	mean_genetic_value	13.1602
PHENO_DISC	7	38	mean_genetic_value	13.2269
PHENO_DISC	7	39	mean_genetic_value	13.3689
PHENO_DISC	7	40	mean_genetic_value	13.7781
PHENO_DISC	8	1	mean_genetic_value	3.00094
PHENO_DISC	8	2	mean_genetic_value	2.71983
PHENO_DISC	8	3	mean_genetic_value	2.29132
PHENO_DISC	8	4	mean_genetic_value	2.36592
PHENO_DISC	8	5	mean_genetic_value	4.50549
PHENO_DISC	8	6	mean_genetic_value	4.74769
PHENO_DISC	8	7	mean_genetic_value	4.52822
PHENO_DISC	8	8	mean_genetic_value	4.28148
PHENO_DISC	8	9	mean_genetic_value	5.98743
PHENO_DISC	8	10	mean_genetic_value	6.81332
PHENO_DISC	8	11	mean_genetic_value	6.63205
PHENO_DISC	8	12	mean_genetic_value	6.35177
PHENO_DISC	8	13	mean_genetic_value	7.55681
PHENO_DISC	8	14	mean_genetic_value	8.11431
PHENO_DISC	8	15	mean_genetic_value	8.38687
PHENO_DISC	8	16	mean_genetic_value	8.22941
PHENO_DISC	8	17	mean_genetic_value	8.92802
PHENO_DISC	8	18	mean_genetic_value	9.40966
PHENO_DISC	8	19	mean_genetic_value	9.79528
PHENO_DISC	8	20	mean_genetic_value	9.40852
PHENO_DISC	8	21	mean_genetic_value	9.70345
PHENO_DISC	8	22	mean_genetic_value	10.2066
PHENO_DISC	8	23	mean_genetic_value	10.8392
PHENO_DISC	8	24	mean_genetic_value	10.8945
PHENO_DISC	8	25	mean_genetic_value	10.8642
PHENO_DISC	8	26	mean_genetic_value	11.1695
PHENO_DISC	8	27	mean_genetic_value	11.7796
PHENO_DISC	8	28	mean_genetic_value	12.08
PHENO_DISC	8	29	mean_genetic_value	11.91
PHENO_DISC	8	30	mean_genetic_value	11.9245
PHENO_DISC	8	31	mean_genetic_value	12.5849
PHENO_DISC	8	32	mean_genetic_value	13.1526
PHENO_DISC	8	33	mean_genetic_value	13.0376
PHENO_DISC	8	34	mean_genetic_value	13.0578
PHENO_DISC	8	35	mean_genetic_value	13.165
PHENO_DISC	8	36	mean_genetic_value	13.6746
PHENO_DISC	8	37	mean_genetic_value	13.8224
PHENO_DISC	8	38	mean_genetic_value	13.7893
PHENO_DISC	8	39	mean_genetic_value	14.1974
PHENO_DISC	8	40	mean_genetic_value	14.488
PHENO_DISC	9	1	mean_genetic_value	2.46755
PHENO_DISC	9	2	mean_genetic_value	2.33543
PHENO_DISC	9	3	mean_genetic_value	2.3784
PHENO_DISC	9	4	mean_genetic_value	1.94466
PHENO_DISC	9	5	mean_genetic_value	3.57551
PHENO_DISC	9	6	mean_genetic_value	4.33359
PHENO_DISC	9	7	mean_genetic_value	4.33634
PHENO_DISC	9	8	mean_genetic_value	3.91111
PHENO_DISC	9	9	mean_genetic_value	5.5663
PHENO_DISC	9	10	mean_genetic_value	6.34902
PHENO_DISC	9	11	mean_genetic_value	6.24793
PHENO_DISC	9	12	mean_genetic_value	5.83205
PHENO_DISC	9	13	mean_genetic_value	7.17625
PHENO_DISC	9	14	mean_genetic_value	8.06722
PHENO_DISC	9	15	mean_genetic_value	8.09192
PHENO_DISC	9	16	mean_genetic_value	7.74639
PHENO_DISC	9	17	mean_genetic_value	8.37127
PHENO_DISC	9	18	mean_genetic_value	9.40271
PHENO_DISC	9	19	mean_genetic_value	9.65938
PHENO_DISC	9	20	mean_genetic_value	9.78107
PHENO_DISC	9	21	mean_genetic_value	10.1329
PHENO_DISC	9	22	mean_genetic_value	10.3602
PHENO_DISC	9	23	mean_genetic_value	10.6832
PHENO_DISC	9	24	mean_genetic_value	10.8026
PHENO_DISC	9	25	mean_genetic_value	10.7736
PHENO_DISC	9	26	mean_genetic_value	11.0399
PHENO_DISC	9	27	mean_genetic_value	11.5154
PHENO_DISC	9	28	mean_genetic_value	11.9255
PHENO_DISC	9	29	mean_genetic_value	12.1218
PHENO_DISC	9	30	mean_genetic_value	12.0894
PHENO_DISC	9	31	mean_genetic_value	12.5591
PHENO_DISC	9	32	mean_genetic_value	12.7237
PHENO_DISC	9	33	mean_genetic_value	13.2381
PHENO_DISC	9	34	mean_genetic_value	13.1056
PHENO_DISC	9	35	mean_genetic_value	13.0632
PHENO_DISC	9	36	mean_genetic_value	13.3832
PHENO_DISC	9	37	mean_genetic_value	13.9741
PHENO_DISC	9	38	mean_genetic_value	14.4554
PHENO_DISC	9	39	mean_genetic_value	14.1961
PHENO_DISC	9	40	mean_genetic_value	13.9357
PHENO_OVER	1	1	mean_genetic_value	2.99505
PHENO_OVER	1	2	mean_genetic_value	3.17145
PHENO_OVER	1	3	mean_genetic_value	3.23047
PHENO_OVER	1	4	mean_genetic_value	3.26711
PHENO_OVER	1	5	mean_genetic_value	3.72662
PHENO_OVER	1	6	mean_genetic_value	4.69507
PHENO_OVER	1	7	mean_genetic_value	4.88342
PHENO_OVER	1	8	mean_genetic_value	5.03521
PHENO_OVER	1	9	mean_genetic_value	5.34562
PHENO_OVER	1	10	mean_genetic_value	5.56073
PHENO_OVER	1	11	mean_genetic_value	6.19408
PHENO_OVER	1	12	mean_genetic_value	6.64283
PHENO_OVER	1	13	mean_genetic_value	7.23505
PHENO_OVER	1	14	mean_genetic_value	7.48355
PHENO_OVER	1	15	mean_genetic_value	8.0444
PHENO_OVER	1	16	mean_genetic_value	8.53743
PHENO_OVER	1	17	mean_genetic_value	8.8298
PHENO_OVER	1	18	mean_genetic_value	9.14052
PHENO_OVER	1	19	mean_genetic_value	9.51205
PHENO_OVER	1	20	mean_genetic_value	9.60403
PHENO_OVER	1	21	mean_genetic_value	9.89486
PHENO_OVER	1	22	mean_genetic_value	10.0274
PHENO_OVER	1	23	mean_genetic_value	10.1944
PHENO_OVER	1	24	mean_genetic_value	10.2047
PHENO_OVER	1	25	mean_genetic_value	10.3308
PHENO_OVER	1	26	mean_genetic_value	10.5515
PHENO_OVER	1	27	mean_genetic_value	10.5597
PHENO_OVER	1	28	mean_genetic_value	10.6568
PHENO_OVER	1	29	mean_genetic_value	10.9398
PHENO_OVER	1	30	mean_genetic_value	10.9693
PHENO_OVER	1	31	mean_genetic_value	11.0529
PHENO_OVER	1	32	mean_genetic_value	11.0529
PHENO_OVER	1	33	mean_genetic_value	11.2966
PHENO_OVER	1	34	mean_genetic_value	11.4085
PHENO_OVER	1	35	mean_genetic_value	11.4761
PHENO_OVER	1	36	mean_genetic_value	11.6315
PHENO_OVER	1	37	mean_genetic_value	11.6988
PHENO_OVER	1	38	mean_genetic_value	11.7465
PHENO_OVER	1	39	mean_genetic_value	12.0443
PHENO_OVER	1	40	mean_genetic_value	12.1193
PHENO_OVER	10	1	mean_genetic_value	3.5549
PHENO_OVER	10	2	mean_genetic_value	3.55821
PHENO_OVER	10	3	mean_genetic_value	3.59871
PHENO_OVER	10	4	mean_genetic_value	3.3985
PHENO_OVER	10	5	mean_genetic_value	4.3575
PHENO_OVER	10	6	mean_genetic_value	4.6391
PHENO_OVER	10	7	mean_genetic_value	4.9016
PHENO_OVER	10	8	mean_genetic_value	4.90769
PHENO_OVER	10	9	mean_genetic_value	5.48176
PHENO_OVER	10	10	mean_genetic_value	5.91766
PHENO_OVER	10	11	mean_genetic_value	6.00325
PHENO_OVER	10	12	mean_genetic_value	6.018
PHENO_OVER	10	13	mean_genetic_value	6.23565
PHENO_OVER	10	14	mean_genetic_value	6.48836
PHENO_OVER	10	15	mean_genetic_value	7.17838
PHENO_OVER	10	16	mean_genetic_value	7.19018
PHENO_OVER	10	17	mean_genetic_value	7.28106
PHENO_OVER	10	18	mean_genetic_value	7.41311
PHENO_OVER	10	19	mean_genetic_value	7.77349
PHENO_OVER	10	20	mean_genetic_value	7.85461
PHENO_OVER	10	21	mean_genetic_value	8.39348
PHENO_OVER	10	22	mean_genetic_value	8.48759
PHENO_OVER	10	23	mean_genetic_value	8.49197
PHENO_OVER	10	24	mean_genetic_value	8.58183
PHENO_OVER	10	25	mean_genetic_value	9.01151
PHENO_OVER	10	26	mean_genetic_value	9.04209
PHENO_OVER	10	27	mean_genetic_value	8.97378
PHENO_OVER	10	28	mean_genetic_value	8.99948
PHENO_OVER	10	29	mean_genetic_value	9.57243
PHENO_OVER	10	30	mean_genetic_value	9.77995
PHENO_OVER	10	31	mean_genetic_value	9.89117
PHENO_OVER	10	32	mean_genetic_value	9.89117
PHENO_OVER	10	33	mean_genetic_value	9.89609
PHENO_OVER	10	34	mean_genetic_value	10.0003
PHENO_OVER	10	35	mean_genetic_value	10.0614
PHENO_OVER	10	36	mean_genetic_value	10.0825
PHENO_OVER	10	37	mean_genetic_value	10.1897
PHENO_OVER	10	38	mean_genetic_value	10.3459
PHENO_OVER	10	39	mean_genetic_value	10.4223
PHENO_OVER	10	40	mean_genetic_value	10.454
PHENO_OVER	2	1	mean_genetic_value	2.86542
PHENO_OVER	2	2	mean_genetic_value	3.05683
PHENO_OVER	2	3	mean_genetic_value	3.13057
PHENO_OVER	2	4	mean_genetic_value	3.15048
PHENO_OVER	2	5	mean_genetic_value	3.40106
PHENO_OVER	2	6	mean_genetic_value	4.34725
PHENO_OVER	2	7	mean_genetic_value	4.62039
PHENO_OVER	2	8	mean_genetic_value	4.83025
PHENO_OVER	2	9	mean_genetic_value	4.91143
PHENO_OVER	2	10	mean_genetic_value	5.02896
PHENO_OVER	2	11	mean_genetic_value	5.63657
PHENO_OVER	2	12	mean_genetic_value	6.08406
PHENO_OVER	2	13	mean_genetic_value	6.44601
PHENO_OVER	2	14	mean_genetic_value	6.48737
PHENO_OVER	2	15	mean_genetic_value	6.5231
PHENO_OVER	2	16	mean_genetic_value	7.06068
PHENO_OVER	2	17	mean_genetic_value	7.44174
PHENO_OVER	2	18	mean_genetic_value	7.69011
PHENO_OVER	2	19	mean_genetic_value	7.83303
PHENO_OVER	2	20	mean_genetic_value	8.40487
PHENO_OVER	2	21	mean_genetic_value	8.54532
PHENO_OVER	2	22	mean_genetic_value	8.90944
PHENO_OVER	2	23	mean_genetic_value	9.04284
PHENO_OVER	2	24	mean_genetic_value	9.04269
PHENO_OVER	2	25	mean_genetic_value	9.66506
PHENO_OVER	2	26	mean_genetic_value	9.71198
PHENO_OVER	2	27	mean_genetic_value	9.94176
PHENO_OVER	2	28	mean_genetic_value	9.92098
PHENO_OVER	2	29	mean_genetic_value	10.1132
PHENO_OVER	2	30	mean_genetic_value	10.2638
PHENO_OVER	2	31	mean_genetic_value	10.5582
PHENO_OVER	2	32	mean_genetic_value	10.6137
PHENO_OVER	2	33	mean_genetic_value	10.6988
PHENO_OVER	2	34	mean_genetic_value	10.6988
PHENO_OVER	2	35	mean_genetic_value	11.0114
PHENO_OVER	2	36	mean_genetic_value	11.0443
PHENO_OVER	2	37	mean_genetic_value	11.1254
PHENO_OVER	2	38	mean_genetic_value	11.2382
PHENO_OVER	2	39	mean_genetic_value	11.3356
PHENO_OVER	2	40	mean_genetic_value	11.3229
PHENO_OVER	3	1	mean_genetic_value	3.20048
PHENO_OVER	3	2	mean_genetic_value	3.29155
PHENO_OVER	3	3	mean_genetic_value	3.32724
PHENO_OVER	3	4	mean_genetic_value	3.39942
PHENO_OVER	3	5	mean_genetic_value	4.4205
PHENO_OVER	3	6	mean_genetic_value	4.78597
PHENO_OVER	3	7	mean_genetic_value	4.98697
PHENO_OVER	3	8	mean_genetic_value	5.34822
PHENO_OVER	3	9	mean_genetic_value	6.08316
PHENO_OVER	3	10	mean_genetic_value	6.44957
PHENO_OVER	3	11	mean_genetic_value	6.5464
PHENO_OVER	3	12	mean_genetic_value	6.5464
PHENO_OVER	3	13	mean_genetic_value	6.85877
PHENO_OVER	3	14	mean_genetic_value	7.40418
PHENO_OVER	3	15	mean_genetic_value	8.05899
PHENO_OVER	3	16	mean_genetic_value	8.35113
PHENO_OVER	3	17	mean_genetic_value	8.35999
PHENO_OVER	3	18	mean_genetic_value	8.54606
PHENO_OVER	3	19	mean_genetic_value	8.99867
PHENO_OVER	3	20	mean_genetic_value	9.38677
PHENO_OVER	3	21	mean_genetic_value	9.75191
PHENO_OVER	3	22	mean_genetic_value	9.75191
PHENO_OVER	3	23	mean_genetic_value	9.92128
PHENO_OVER	3	24	mean_genetic_value	9.92964
PHENO_OVER	3	25	mean_genetic_value	10.4148
PHENO_OVER	3	26	mean_genetic_value	10.5533
PHENO_OVER	3	27	mean_genetic_value	10.6486
PHENO_OVER	3	28	mean_genetic_value	10.6653
PHENO_OVER	3	29	mean_genetic_value	10.6833
PHENO_OVER	3	30	mean_genetic_value	10.7416
PHENO_OVER	3	31	mean_genetic_value	11.294
PHENO_OVER	3	32	mean_genetic_value	11.3196
PHENO_OVER	3	33	mean_genetic_value	11.43
PHENO_OVER	3	34	mean_genetic_value	11.43
PHENO_OVER	3	35	mean_genetic_value	11.4089
PHENO_OVER	3	36	mean_genetic_value	11.4089
PHENO_OVER	3	37	mean_genetic_value	11.6255
PHENO_OVER	3	38	mean_genetic_value	11.6255
PHENO_OVER	3	39	mean_genetic_value	11.839
PHENO_OVER	3	40	mean_genetic_value	11.9058
PHENO_OVER	4	1	mean_genetic_value	2.91271
PHENO_OVER	4	2	mean_genetic_value	2.9419
PHENO_OVER	4	3	mean_genetic_value	3.0991
PHENO_OVER	4	4	mean_genetic_value	3.13619
PHENO_OVER	4	5	mean_genetic_value	3.64587
PHENO_OVER	4	6	mean_genetic_value	4.3796
PHENO_OVER	4	7	mean_genetic_value	4.50379
PHENO_OVER	4	8	mean_genetic_value	4.64538
PHENO_OVER	4	9	mean_genetic_value	4.92558
PHENO_OVER	4	10	mean_genetic_value	5.17434
PHENO_OVER	4	11	mean_genetic_value	5.85798
PHENO_OVER	4	12	mean_genetic_value	6.47219
PHENO_OVER	4	13	mean_genetic_value	6.72213
PHENO_OVER	4	14	mean_genetic_value	7.11542
PHENO_OVER	4	15	mean_genetic_value	7.4085
PHENO_OVER	4	16	mean_genetic_value	7.74213
PHENO_OVER	4	17	mean_genetic_value	7.96676
PHENO_OVER	4	18	mean_genetic_value	8.22466
PHENO_OVER	4	19	mean_genetic_value	8.40092
PHENO_OVER	4	20	mean_genetic_value	8.50547
PHENO_OVER	4	21	mean_genetic_value	8.92958
PHENO_OVER	4	22	mean_genetic_value	9.45477
PHENO_OVER	4	23	mean_genetic_value	9.81366
PHENO_OVER	4	24	mean_genetic_value	10.1318
PHENO_OVER	4	25	mean_genetic_value	10.1089
PHENO_OVER	4	26	mean_genetic_value	10.3678
PHENO_OVER	4	27	mean_genetic_value	10.5965
PHENO_OVER	4	28	mean_genetic_value	10.8002
PHENO_OVER	4	29	mean_genetic_value	10.9442
PHENO_OVER	4	30	mean_genetic_value	11.081
PHENO_OVER	4	31	mean_genetic_value	11.2977
PHENO_OVER	4	32	mean_genetic_value	11.34
PHENO_OVER	4	33	mean_genetic_value	11.4161
PHENO_OVER	4	34	mean_genetic_value	11.6537
PHENO_OVER	4	35	mean_genetic_value	11.7183
PHENO_OVER	4	36	mean_genetic_value	11.7183
PHENO_OVER	4	37	mean_genetic_value	11.9553
PHENO_OVER	4	38	mean_genetic_value	12.0928
PHENO_OVER	4	39	mean_genetic_value	12.1069
PHENO_OVER	4	40	mean_genetic_value	12.2809
PHENO_OVER	5	1	mean_genetic_value	2.87347
PHENO_OVER	5	2	mean_genetic_value	3.02985
PHENO_OVER	5	3	mean_genetic_value	3.26351
PHENO_OVER	5	4	mean_genetic_value	3.24261
PHENO_OVER	5	5	mean_genetic_value	3.91715
PHENO_OVER	5	6	mean_genetic_value	4.42038
PHENO_OVER	5	7	mean_genetic_value	4.96559
PHENO_OVER	5	8	mean_genetic_value	5.14775
PHENO_OVER	5	9	mean_genetic_value	5.4336
PHENO_OVER	5	10	mean_genetic_value	5.87946
PHENO_OVER	5	11	mean_genetic_value	6.34607
PHENO_OVER	5	12	mean_genetic_value	6.42895
PHENO_OVER	5	13	mean_genetic_value	6.99854
PHENO_OVER	5	14	mean_genetic_value	7.22175
PHENO_OVER	5	15	mean_genetic_value	7.44997
PHENO_OVER	5	16	mean_genetic_value	7.55118
PHENO_OVER	5	17	mean_genetic_value	7.91511
PHENO_OVER	5	18	mean_genetic_value	8.13407
PHENO_OVER	5	19	mean_genetic_value	8.78676
PHENO_OVER	5	20	mean_genetic_value	8.95978
PHENO_OVER	5	21	mean_genetic_value	9.45802
PHENO_OVER	5	22	mean_genetic_value	9.6097
PHENO_OVER	5	23	mean_genetic_value	9.65846
PHENO_OVER	5	24	mean_genetic_value	9.82347
PHENO_OVER	5	25	mean_genetic_value	10.3051
PHENO_OVER	5	26	mean_genetic_value	10.5705
PHENO_OVER	5	27	mean_genetic_value	10.8253
PHENO_OVER	5	28	mean_genetic_value	10.9237
PHENO_OVER	5	29	mean_genetic_value	11.0856
PHENO_OVER	5	30	mean_genetic_value	11.2437
PHENO_OVER	5	31	mean_genetic_value	11.4259
PHENO_OVER	5	32	mean_genetic_value	11.472
PHENO_OVER	5	33	mean_genetic_value	11.6364
PHENO_OVER	5	34	mean_genetic_value	11.712
PHENO_OVER	5	35	mean_genetic_value	11.7962
PHENO_OVER	5	36	mean_genetic_value	11.7962
PHENO_OVER	5	37	mean_genetic_value	12.184
PHENO_OVER	5	38	mean_genetic_value	12.4624
PHENO_OVER	5	39	mean_genetic_value	12.553
PHENO_OVER	5	40	mean_genetic_value	12.6206
PHENO_OVER	6	1	mean_genetic_value	2.90295
PHENO_OVER	6	2	mean_genetic_value	2.99613
PHENO_OVER	6	3	mean_genetic_value	2.99613
PHENO_OVER	6	4	mean_genetic_value	3.04776
PHENO_OVER	6	5	mean_genetic_value	3.42653
PHENO_OVER	6	6	mean_genetic_value	4.34487
PHENO_OVER	6	7	mean_genetic_value	4.82025
PHENO_OVER	6	8	mean_genetic_value	5.12688
PHENO_OVER	6	9	mean_genetic_value	5.96891
PHENO_OVER	6	10	mean_genetic_value	6.60716
PHENO_OVER	6	11	mean_genetic_value	7.05909
PHENO_OVER	6	12	mean_genetic_value	7.23725
PHENO_OVER	6	13	mean_genetic_value	7.45219
PHENO_OVER	6	14	mean_genetic_value	7.78242
PHENO_OVER	6	15	mean_genetic_value	7.84087
PHENO_OVER	6	16	mean_genetic_value	8.10497
PHENO_OVER	6	17	mean_genetic_value	8.37701
PHENO_OVER	6	18	mean_genetic_value	8.61483
PHENO_OVER	6	19	mean_genetic_value	8.81531
PHENO_OVER	6	20	mean_genetic_value	9.06995
PHENO_OVER	6	21	mean_genetic_value	9.29382
PHENO_OVER	6	22	mean_genetic_value	9.42299
PHENO_OVER	6	23	mean_genetic_value	9.41891
PHENO_OVER	6	24	mean_genetic_value	9.74067
PHENO_OVER	6	25	mean_genetic_value	10.1189
PHENO_OVER	6	26	mean_genetic_value	10.4477
PHENO_OVER	6	27	mean_genetic_value	10.5756
PHENO_OVER	6	28	mean_genetic_value	10.9915
PHENO_OVER	6	29	mean_genetic_value	11.2046
PHENO_OVER	6	30	mean_genetic_value	11.2739
PHENO_OVER	6	31	mean_genetic_value	11.4504
PHENO_OVER	6	32	mean_genetic_value	11.4504
PHENO_OVER	6	33	mean_genetic_value	11.4849
PHENO_OVER	6	34	mean_genetic_value	11.5873
PHENO_OVER	6	35	mean_genetic_value	11.8416
PHENO_OVER	6	36	mean_genetic_value	12.1385
PHENO_OVER	6	37	mean_genetic_value	12.2569
PHENO_OVER	6	38	mean_genetic_value	12.2436
PHENO_OVER	6	39	mean_genetic_value	12.4353
PHENO_OVER	6	40	mean_genetic_value	12.4411
PHENO_OVER	7	1	mean_genetic_value	3.06931
PHENO_OVER	7	2	mean_genetic_value	3.14962
PHENO_OVER	7	3	mean_genetic_value	3.18069
PHENO_OVER	7	4	mean_genetic_value	3.36252
PHENO_OVER	7	5	mean_genetic_value	3.93546
PHENO_OVER	7	6	mean_genetic_value	5.00039
PHENO_OVER	7	7	mean_genetic_value	5.28797
PHENO_OVER	7	8	mean_genetic_value	5.31701
PHENO_OVER	7	9	mean_genetic_value	5.55623
PHENO_OVER	7	10	mean_genetic_value	5.82197
PHENO_OVER	7	11	mean_genetic_value	6.38252
PHENO_OVER	7	12	mean_genetic_value	6.81303
PHENO_OVER	7	13	mean_genetic_value	7.03768
PHENO_OVER	7	14	mean_genetic_value	7.12745
PHENO_OVER	7	15	mean_genetic_value	7.17558
PHENO_OVER	7	16	mean_genetic_value	7.84107
PHENO_OVER	7	17	mean_genetic_value	7.84107
PHENO_OVER	7	18	mean_genetic_value	7.92477
PHENO_OVER	7	19	mean_genetic_value	8.17294
PHENO_OVER	7	20	mean_genetic_value	8.32021
PHENO_OVER	7	21	mean_genetic_value	8.41476
PHENO_OVER	7	22	mean_genetic_value	8.60356
PHENO_OVER	7	23	mean_genetic_value	8.73135
PHENO_OVER	7	24	mean_genetic_value	8.86599
PHENO_OVER	7	25	mean_genetic_value	9.08859
PHENO_OVER	7	26	mean_genetic_value	9.27405
PHENO_OVER	7	27	mean_genetic_value	9.44014
PHENO_OVER	7	28	mean_genetic_value	9.61417
PHENO_OVER	7	29	mean_genetic_value	9.85533
PHENO_OVER	7	30	mean_genetic_value	10.3307
PHENO_OVER	7	31	mean_genetic_value	10.3275
PHENO_OVER	7	32	mean_genetic_value	10.3313
PHENO_OVER	7	33	mean_genetic_value	10.4468
PHENO_OVER	7	34	mean_genetic_value	10.6951
PHENO_OVER	7	35	mean_genetic_value	11.0477
PHENO_OVER	7	36	mean_genetic_value	11.1544
PHENO_OVER	7	37	mean_genetic_value	11.1544
PHENO_OVER	7	38	mean_genetic_value	11.1391
PHENO_OVER	7	39	mean_genetic_value	11.1828
PHENO_OVER	7	40	mean_genetic_value	11.2807
PHENO_OVER	8	1	mean_genetic_value	3.00094
PHENO_OVER	8	2	mean_genetic_value	3.1145
PHENO_OVER	8	3	mean_genetic_value	3.08178
PHENO_OVER	8	4	mean_genetic_value	3.23447
PHENO_OVER	8	5	mean_genetic_value	3.63828
PHENO_OVER	8	6	mean_genetic_value	4.58137
PHENO_OVER	8	7	mean_genetic_value	5.14861
PHENO_OVER	8	8	mean_genetic_value	5.31754
PHENO_OVER	8	9	mean_genetic_value	5.59701
PHENO_OVER	8	10	mean_genetic_value	5.96564
PHENO_OVER	8	11	mean_genetic_value	6.65867
PHENO_OVER	8	12	mean_genetic_value	6.85335
PHENO_OVER	8	13	mean_genetic_value	6.8498
PHENO_OVER	8	14	mean_genetic_value	7.27941
PHENO_OVER	8	15	mean_genetic_value	7.90803
PHENO_OVER	8	16	mean_genetic_value	8.1286
PHENO_OVER	8	17	mean_genetic_value	8.2215
PHENO_OVER	8	18	mean_genetic_value	8.44151
PHENO_OVER	8	19	mean_genetic_value	8.6435
PHENO_OVER	8	20	mean_genetic_value	8.89911
PHENO_OVER	8	21	mean_genetic_value	8.9299
PHENO_OVER	8	22	mean_genetic_value	9.01727
PHENO_OVER	8	23	mean_genetic_value	9.43022
PHENO_OVER	8	24	mean_genetic_value	9.70323
PHENO_OVER	8	25	mean_genetic_value	9.66227
PHENO_OVER	8	26	mean_genetic_value	9.84748
PHENO_OVER	8	27	mean_genetic_value	9.84748
PHENO_OVER	8	28	mean_genetic_value	10.2641
PHENO_OVER	8	29	mean_genetic_value	10.3476
PHENO_OVER	8	30	mean_genetic_value	10.3567
PHENO_OVER	8	31	mean_genetic_value	10.581
PHENO_OVER	8	32	mean_genetic_value	10.6319
PHENO_OVER	8	33	mean_genetic_value	10.9875
PHENO_OVER	8	34	mean_genetic_value	11.0617
PHENO_OVER	8	35	mean_genetic_value	11.0751
PHENO_OVER	8	36	mean_genetic_value	11.1501
PHENO_OVER	8	37	mean_genetic_value	11.3685
PHENO_OVER	8	38	mean_genetic_value	12.0197
PHENO_OVER	8	39	mean_genetic_value	12.0358
PHENO_OVER	8	40	mean_genetic_value	12.0959
PHENO_OVER	9	1	mean_genetic_value	2.46755
PHENO_OVER	9	2	mean_genetic_value	2.64528
PHENO_OVER	9	3	mean_genetic_value	2.68817
PHENO_OVER	9	4	mean_genetic_value	2.89018
PHENO_OVER	9	5	mean_genetic_value	3.78188
PHENO_OVER	9	6	mean_genetic_value	4.38467
PHENO_OVER	9	7	mean_genetic_value	4.5658
PHENO_OVER	9	8	mean_genetic_value	4.64002
PHENO_OVER	9	9	mean_genetic_value	5.32107
PHENO_OVER	9	10	mean_genetic_value	5.89041
PHENO_OVER	9	11	mean_genetic_value	6.41104
PHENO_OVER	9	12	mean_genetic_value	6.5577
PHENO_OVER	9	13	mean_genetic_value	6.86207
PHENO_OVER	9	14	mean_genetic_value	7.41687
PHENO_OVER	9	15	mean_genetic_value	7.88108
PHENO_OVER	9	16	mean_genetic_value	8.13375
PHENO_OVER	9	17	mean_genetic_value	8.55411
PHENO_OVER	9	18	mean_genetic_value	8.83717
PHENO_OVER	9	19	mean_genetic_value	8.91598
PHENO_OVER	9	20	mean_genetic_value	9.30797
PHENO_OVER	9	21	mean_genetic_value	9.7228
PHENO_OVER	9	22	mean_genetic_value	9.72078
PHENO_OVER	9	23	mean_genetic_value	9.93567
PHENO_OVER	9	24	mean_genetic_value	10.3788
PHENO_OVER	9	25	mean_genetic_value	10.4899
PHENO_OVER	9	26	mean_genetic_value	10.7546
PHENO_OVER	9	27	mean_genetic_value	10.9319
PHENO_OVER	9	28	mean_genetic_value	11.0419
PHENO_OVER	9	29	mean_genetic_value	11.4412
PHENO_OVER	9	30	mean_genetic_value	11.8711
PHENO_OVER	9	31	mean_genetic_value	12.0958
PHENO_OVER	9	32	mean_genetic_value	12.2086
PHENO_OVER	9	33	mean_genetic_value	12.2507
PHENO_OVER	9	34	mean_genetic_value	12.5158
PHENO_OVER	9	35	mean_genetic_value	12.8619
PHENO_OVER	9	36	mean_genetic_value	13.0986
PHENO_OVER	9	37	mean_genetic_value	13.307
PHENO_OVER	9	38	mean_genetic_value	13.4011
PHENO_OVER	9	39	mean_genetic_value	13.4731
PHENO_OVER	9	40	mean_genetic_value	13.5018
GS_DISC	1	1	mean_parental_age	4.67333
GS_DISC	1	2	mean_parental_age	4.67333
GS_DISC	1	3	mean_parental_age	4.14
GS_DISC	1	4	mean_parental_age	4.09
GS_DISC	1	5	mean_parental_age	3.67333
GS_DISC	1	6	mean_parental_age	3.67333
GS_DISC	1	7	mean_parental_age	3.67333
GS_DISC	1	8	mean_parental_age	3.67333
GS_DISC	1	9	mean_parental_age	3.67333
GS_DISC	1	10	mean_parental_age	3.67333
GS_DISC	1	11	mean_parental_age	3.67333
GS_DISC	1	12	mean_parental_age	3.67333
GS_DISC	1	13	mean_parental_age	3.67333
GS_DISC	1	14	mean_parental_age	3.67333
GS_DISC	1	15	mean_parental_age	3.67333
GS_DISC	1	16	mean_parental_age	3.67333
GS_DISC	1	17	mean_parental_age	3.67333
GS_DISC	1	18	mean_parental_age	3.67333
GS_DISC	1	19	mean_parental_age	3.67333
GS_DISC	1	20	mean_parental_age	3.67333
GS_DISC	1	21	mean_parental_age	3.67333
GS_DISC	1	22	mean_parental_age	3.67333
GS_DISC	1	23	mean_parental_age	3.67333
GS_DISC	1	24	mean_parental_age	3.67333
GS_DISC	1	25	mean_parental_age	3.67333
GS_DISC	1	26	mean_parental_age	3.67333
GS_DISC	1	27	mean_parental_age	3.67333
GS_DISC	1	28	mean_parental_age	3.67333
GS_DISC	1	29	mean_parental_age	3.67333
GS_DISC	1	30	mean_parental_age	3.67333
GS_DISC	1	31	mean_parental_age	3.67333
GS_DISC	1	32	mean_parental_age	3.67333
GS_DISC	1	33	mean_parental_age	3.67333
GS_DISC	1	34	mean_parental_age	3.67333
GS_DISC	1	35	mean_parental_age	3.67333
GS_DISC	1	36	mean_parental_age	3.67333
GS_DISC	1	37	mean_parental_age	3.67333
GS_DISC	1	38	mean_parental_age	3.67333
GS_DISC	1	39	mean_parental_age	3.67333
GS_DISC	1	40	mean_parental_age	3.67333
GS_DISC	10	1	mean_parental_age	4.67333
GS_DISC	10	2	mean_parental_age	4.67333
GS_DISC	10	3	mean_parental_age	4.14
GS_DISC	10	4	mean_parental_age	4.09
GS_DISC	10	5	mean_parental_age	3.67333
GS_DISC	10	6	mean_parental_age	3.67333
GS_DISC	10	7	mean_parental_age	3.67333
GS_DISC	10	8	mean_parental_age	3.67333
GS_DISC	10	9	mean_parental_age	3.67333
GS_DISC	10	10	mean_parental_age	3.67333
GS_DISC	10	11	mean_parental_age	3.67333
GS_DISC	10	12	mean_parental_age	3.67333
GS_DISC	10	13	mean_parental_age	3.67333
GS_DISC	10	14	mean_parental_age	3.67333
GS_DISC	10	15	mean_parental_age	3.67333
GS_DISC	10	16	mean_parental_age	3.67333
GS_DISC	10	17	mean_parental_age	3.67333
GS_DISC	10	18	mean_parental_age	3.67333
GS_DISC	10	19	mean_parental_age	3.67333
GS_DISC	10	20	mean_parental_age	3.67333
GS_DISC	10	21	mean_parental_age	3.67333
GS_DISC	10	22	mean_parental_age	3.67333
GS_DISC	10	23	mean_parental_age	3.67333
GS_DISC	10	24	mean_parental_age	3.67333
GS_DISC	10	25	mean_parental_age	3.67333
GS_DISC	10	26	mean_parental_age	3.67333
GS_DISC	10	27	mean_parental_age	3.67333
GS_DISC	10	28	mean_parental_age	3.67333
GS_DISC	10	29	mean_parental_age	3.67333
GS_DISC	10	30	mean_parental_age	3.67333
GS_DISC	10	31	mean_parental_age	3.67333
GS_DISC	10	32	mean_parental_age	3.67333
GS_DISC	10	33	mean_parental_age	3.67333
GS_DISC	10	34	mean_parental_age	3.67333
GS_DISC	10	35	mean_parental_age	3.67333
GS_DISC	10	36	mean_parental_age	3.67333
GS_DISC	10	37	mean_parental_age	3.67333
GS_DISC	10	38	mean_parental_age	3.67333
GS_DISC	10	39	mean_parental_age	3.67333
GS_DISC	10	40	mean_parental_age	3.67333
GS_DISC	2	1	mean_parental_age	4.67333
GS_DISC	2	2	mean_parental_age	4.67333
GS_DISC	2	3	mean_parental_age	4.14
GS_DISC	2	4	mean_parental_age	4.09
GS_DISC	2	5	mean_parental_age	3.67333
GS_DISC	2	6	mean_parental_age	3.67333
GS_DISC	2	7	mean_parental_age	3.67333
GS_DISC	2	8	mean_parental_age	3.67333
GS_DISC	2	9	mean_parental_age	3.67333
GS_DISC	2	10	mean_parental_age	3.67333
GS_DISC	2	11	mean_parental_age	3.67333
GS_DISC	2	12	mean_parental_age	3.67333
GS_DISC	2	13	mean_parental_age	3.67333
GS_DISC	2	14	mean_parental_age	3.67333
GS_DISC	2	15	mean_parental_age	3.67333
GS_DISC	2	16	mean_parental_age	3.67333
GS_DISC	2	17	mean_parental_age	3.67333
GS_DISC	2	18	mean_parental_age	3.67333
GS_DISC	2	19	mean_parental_age	3.67333
GS_DISC	2	20	mean_parental_age	3.67333
GS_DISC	2	21	mean_parental_age	3.67333
GS_DISC	2	22	mean_parental_age	3.67333
GS_DISC	2	23	mean_parental_age	3.67333
GS_DISC	2	24	mean_parental_age	3.67333
GS_DISC	2	25	mean_parental_age	3.67333
GS_DISC	2	26	mean_parental_age	3.67333
GS_DISC	2	27	mean_parental_age	3.67333
GS_DISC	2	28	mean_parental_age	3.67333
GS_DISC	2	29	mean_parental_age	3.67333
GS_DISC	2	30	mean_parental_age	3.67333
GS_DISC	2	31	mean_parental_age	3.67333
GS_DISC	2	32	mean_parental_age	3.67333
GS_DISC	2	33	mean_parental_age	3.67333
GS_DISC	2	34	mean_parental_age	3.67333
GS_DISC	2	35	mean_parental_age	3.67333
GS_DISC	2	36	mean_parental_age	3.67333
GS_DISC	2	37	mean_parental_age	3.67333
GS_DISC	2	38	mean_parental_age	3.67333
GS_DISC	2	39	mean_parental_age	3.67333
GS_DISC	2	40	mean_parental_age	3.67333
GS_DISC	3	1	mean_parental_age	4.67333
GS_DISC	3	2	mean_parental_age	4.67333
GS_DISC	3	3	mean_parental_age	4.14
GS_DISC	3	4	mean_parental_age	4.09
GS_DISC	3	5	mean_parental_age	3.67333
GS_DISC	3	6	mean_parental_age	3.67333
GS_DISC	3	7	mean_parental_age	3.67333
GS_DISC	3	8	mean_parental_age	3.67333
GS_DISC	3	9	mean_parental_age	3.67333
GS_DISC	3	10	mean_parental_age	3.67333
GS_DISC	3	11	mean_parental_age	3.67333
GS_DISC	3	12	mean_parental_age	3.67333
GS_DISC	3	13	mean_parental_age	3.67333
GS_DISC	3	14	mean_parental_age	3.67333
GS_DISC	3	15	mean_parental_age	3.67333
GS_DISC	3	16	mean_parental_age	3.67333
GS_DISC	3	17	mean_parental_age	3.67333
GS_DISC	3	18	mean_parental_age	3.67333
GS_DISC	3	19	mean_parental_age	3.67333
GS_DISC	3	20	mean_parental_age	3.67333
GS_DISC	3	21	mean_parental_age	3.67333
GS_DISC	3	22	mean_parental_age	3.67333
GS_DISC	3	23	mean_parental_age	3.67333
GS_DISC	3	24	mean_parental_age	3.67333
GS_DISC	3	25	mean_parental_age	3.67333
GS_DISC	3	26	mean_parental_age	3.67333
GS_DISC	3	27	mean_parental_age	3.67333
GS_DISC	3	28	mean_parental_age	3.67333
GS_DISC	3	29	mean_parental_age	3.67333
GS_DISC	3	30	mean_parental_age	3.67333
GS_DISC	3	31	mean_parental_age	3.67333
GS_DISC	3	32	mean_parental_age	3.67333
GS_DISC	3	33	mean_parental_age	3.67333
GS_DISC	3	34	mean_parental_age	3.67333
GS_DISC	3	35	mean_parental_age	3.67333
GS_DISC	3	36	mean_parental_age	3.67333
GS_DISC	3	37	mean_parental_age	3.67333
GS_DISC	3	38	mean_parental_age	3.67333
GS_DISC	3	39	mean_parental_age	3.67333
GS_DISC	3	40	mean_parental_age	3.67333
GS_DISC	4	1	mean_parental_age	4.67333
GS_DISC	4	2	mean_parental_age	4.67333
GS_DISC	4	3	mean_parental_age	4.14
GS_DISC	4	4	mean_parental_age	4.09
GS_DISC	4	5	mean_parental_age	3.67333
GS_DISC	4	6	mean_parental_age	3.67333
GS_DISC	4	7	mean_parental_age	3.67333
GS_DISC	4	8	mean_parental_age	3.67333
GS_DISC	4	9	mean_parental_age	3.67333
GS_DISC	4	10	mean_parental_age	3.67333
GS_DISC	4	11	mean_parental_age	3.67333
GS_DISC	4	12	mean_parental_age	3.67333
GS_DISC	4	13	mean_parental_age	3.67333
GS_DISC	4	14	mean_parental_age	3.67333
GS_DISC	4	15	mean_parental_age	3.67333
GS_DISC	4	16	mean_parental_age	3.67333
GS_DISC	4	17	mean_parental_age	3.67333
GS_DISC	4	18	mean_parental_age	3.67333
GS_DISC	4	19	mean_parental_age	3.67333
GS_DISC	4	20	mean_parental_age	3.67333
GS_DISC	4	21	mean_parental_age	3.67333
GS_DISC	4	22	mean_parental_age	3.67333
GS_DISC	4	23	mean_parental_age	3.67333
GS_DISC	4	24	mean_parental_age	3.67333
GS_DISC	4	25	mean_parental_age	3.67333
GS_DISC	4	26	mean_parental_age	3.67333
GS_DISC	4	27	mean_parental_age	3.67333
GS_DISC	4	28	mean_parental_age	3.67333
GS_DISC	4	29	mean_parental_age	3.67333
GS_DISC	4	30	mean_parental_age	3.67333
GS_DISC	4	31	mean_parental_age	3.67333
GS_DISC	4	32	mean_parental_age	3.67333
GS_DISC	4	33	mean_parental_age	3.67333
GS_DISC	4	34	mean_parental_age	3.67333
GS_DISC	4	35	mean_parental_age	3.67333
GS_DISC	4	36	mean_parental_age	3.67333
GS_DISC	4	37	mean_parental_age	3.67333
GS_DISC	4	38	mean_parental_age	3.67333
GS_DISC	4	39	mean_parental_age	3.67333
GS_DISC	4	40	mean_parental_age	3.67333
GS_DISC	5	1	mean_parental_age	4.67333
GS_DISC	5	2	mean_parental_age	4.67333
GS_DISC	5	3	mean_parental_age	4.14
GS_DISC	5	4	mean_parental_age	4.09
GS_DISC	5	5	mean_parental_age	3.67333
GS_DISC	5	6	mean_parental_age	3.67333
GS_DISC	5	7	mean_parental_age	3.67333
GS_DISC	5	8	mean_parental_age	3.67333
GS_DISC	5	9	mean_parental_age	3.67333
GS_DISC	5	10	mean_parental_age	3.67333
GS_DISC	5	11	mean_parental_age	3.67333
GS_DISC	5	12	mean_parental_age	3.67333
GS_DISC	5	13	mean_parental_age	3.67333
GS_DISC	5	14	mean_parental_age	3.67333
GS_DISC	5	15	mean_parental_age	3.67333
GS_DISC	5	16	mean_parental_age	3.67333
GS_DISC	5	17	mean_parental_age	3.67333
GS_DISC	5	18	mean_parental_age	3.67333
GS_DISC	5	19	mean_parental_age	3.67333
GS_DISC	5	20	mean_parental_age	3.67333
GS_DISC	5	21	mean_parental_age	3.67333
GS_DISC	5	22	mean_parental_age	3.67333
GS_DISC	5	23	mean_parental_age	3.67333
GS_DISC	5	24	mean_parental_age	3.67333
GS_DISC	5	25	mean_parental_age	3.67333
GS_DISC	5	26	mean_parental_age	3.67333
GS_DISC	5	27	mean_parental_age	3.67333
GS_DISC	5	28	mean_parental_age	3.67333
GS_DISC	5	29	mean_parental_age	3.67333
GS_DISC	5	30	mean_parental_age	3.67333
GS_DISC	5	31	mean_parental_age	3.67333
GS_DISC	5	32	mean_parental_age	3.67333
GS_DISC	5	33	mean_parental_age	3.67333
GS_DISC	5	34	mean_parental_age	3.67333
GS_DISC	5	35	mean_parental_age	3.67333
GS_DISC	5	36	mean_parental_age	3.67333
GS_DISC	5	37	mean_parental_age	3.67333
GS_DISC	5	38	mean_parental_age	3.67333
GS_DISC	5	39	mean_parental_age	3.67333
GS_DISC	5	40	mean_parental_age	3.67333
GS_DISC	6	1	mean_parental_age	4.67333
GS_DISC	6	2	mean_parental_age	4.67333
GS_DISC	6	3	mean_parental_age	4.14
GS_DISC	6	4	mean_parental_age	4.09
GS_DISC	6	5	mean_parental_age	3.67333
GS_DISC	6	6	mean_parental_age	3.67333
GS_DISC	6	7	mean_parental_age	3.67333
GS_DISC	6	8	mean_parental_age	3.67333
GS_DISC	6	9	mean_parental_age	3.67333
GS_DISC	6	10	mean_parental_age	3.67333
GS_DISC	6	11	mean_parental_age	3.67333
GS_DISC	6	12	mean_parental_age	3.67333
GS_DISC	6	13	mean_parental_age	3.67333
GS_DISC	6	14	mean_parental_age	3.67333
GS_DISC	6	15	mean_parental_age	3.67333
GS_DISC	6	16	mean_parental_age	3.67333
GS_DISC	6	17	mean_parental_age	3.67333
GS_DISC	6	18	mean_parental_age	3.67333
GS_DISC	6	19	mean_parental_age	3.67333
GS_DISC	6	20	mean_parental_age	3.67333
GS_DISC	6	21	mean_parental_age	3.67333
GS_DISC	6	22	mean_parental_age	3.67333
GS_DISC	6	23	mean_parental_age	3.67333
GS_DISC	6	24	mean_parental_age	3.67333
GS_DISC	6	25	mean_parental_age	3.67333
GS_DISC	6	26	mean_parental_age	3.67333
GS_DISC	6	27	mean_parental_age	3.67333
GS_DISC	6	28	mean_parental_age	3.67333
GS_DISC	6	29	mean_parental_age	3.67333
GS_DISC	6	30	mean_parental_age	3.67333
GS_DISC	6	31	mean_parental_age	3.67333
GS_DISC	6	32	mean_parental_age	3.67333
GS_DISC	6	33	mean_parental_age	3.67333
GS_DISC	6	34	mean_parental_age	3.67333
GS_DISC	6	35	mean_parental_age	3.67333
GS_DISC	6	36	mean_parental_age	3.67333
GS_DISC	6	37	mean_parental_age	3.67333
GS_DISC	6	38	mean_parental_age	3.67333
GS_DISC	6	39	mean_parental_age	3.67333
GS_DISC	6	40	mean_parental_age	3.67333
GS_DISC	7	1	mean_parental_age	4.67333
GS_DISC	7	2	mean_parental_age	4.67333
GS_DISC	7	3	mean_parental_age	4.14
GS_DISC	7	4	mean_parental_age	4.09
GS_DISC	7	5	mean_parental_age	3.67333
GS_DISC	7	6	mean_parental_age	3.67333
GS_DISC	7	7	mean_parental_age	3.67333
GS_DISC	7	8	mean_parental_age	3.67333
GS_DISC	7	9	mean_parental_age	3.67333
GS_DISC	7	10	mean_parental_age	3.67333
GS_DISC	7	11	mean_parental_age	3.67333
GS_DISC	7	12	mean_parental_age	3.67333
GS_DISC	7	13	mean_parental_age	3.67333
GS_DISC	7	14	mean_parental_age	3.67333
GS_DISC	7	15	mean_parental_age	3.67333
GS_DISC	7	16	mean_parental_age	3.67333
GS_DISC	7	17	mean_parental_age	3.67333
GS_DISC	7	18	mean_parental_age	3.67333
GS_DISC	7	19	mean_parental_age	3.67333
GS_DISC	7	20	mean_parental_age	3.67333
GS_DISC	7	21	mean_parental_age	3.67333
GS_DISC	7	22	mean_parental_age	3.67333
GS_DISC	7	23	mean_parental_age	3.67333
GS_DISC	7	24	mean_parental_age	3.67333
GS_DISC	7	25	mean_parental_age	3.67333
GS_DISC	7	26	mean_parental_age	3.67333
GS_DISC	7	27	mean_parental_age	3.67333
GS_DISC	7	28	mean_parental_age	3.67333
GS_DISC	7	29	mean_parental_age	3.67333
GS_DISC	7	30	mean_parental_age	3.67333
GS_DISC	7	31	mean_parental_age	3.67333
GS_DISC	7	32	mean_parental_age	3.67333
GS_DISC	7	33	mean_parental_age	3.67333
GS_DISC	7	34	mean_parental_age	3.67333
GS_DISC	7	35	mean_parental_age	3.67333
GS_DISC	7	36	mean_parental_age	3.67333
GS_DISC	7	37	mean_parental_age	3.67333
GS_DISC	7	38	mean_parental_age	3.67333
GS_DISC	7	39	mean_parental_age	3.67333
GS_DISC	7	40	mean_parental_age	3.67333
GS_DISC	8	1	mean_parental_age	4.67333
GS_DISC	8	2	mean_parental_age	4.67333
GS_DISC	8	3	mean_parental_age	4.14
GS_DISC	8	4	mean_parental_age	4.09
GS_DISC	8	5	mean_parental_age	3.67333
GS_DISC	8	6	mean_parental_age	3.67333
GS_DISC	8	7	mean_parental_age	3.67333
GS_DISC	8	8	mean_parental_age	3.67333
GS_DISC	8	9	mean_parental_age	3.67333
GS_DISC	8	10	mean_parental_age	3.67333
GS_DISC	8	11	mean_parental_age	3.67333
GS_DISC	8	12	mean_parental_age	3.67333
GS_DISC	8	13	mean_parental_age	3.67333
GS_DISC	8	14	mean_parental_age	3.67333
GS_DISC	8	15	mean_parental_age	3.67333
GS_DISC	8	16	mean_parental_age	3.67333
GS_DISC	8	17	mean_parental_age	3.67333
GS_DISC	8	18	mean_parental_age	3.67333
GS_DISC	8	19	mean_parental_age	3.67333
GS_DISC	8	20	mean_parental_age	3.67333
GS_DISC	8	21	mean_parental_age	3.67333
GS_DISC	8	22	mean_parental_age	3.67333
GS_DISC	8	23	mean_parental_age	3.67333
GS_DISC	8	24	mean_parental_age	3.67333
GS_DISC	8	25	mean_parental_age	3.67333
GS_DISC	8	26	mean_parental_age	3.67333
GS_DISC	8	27	mean_parental_age	3.67333
GS_DISC	8	28	mean_parental_age	3.67333
GS_DISC	8	29	mean_parental_age	3.67333
GS_DISC	8	30	mean_parental_age	3.67333
GS_DISC	8	31	mean_parental_age	3.67333
GS_DISC	8	32	mean_parental_age	3.67333
GS_DISC	8	33	mean_parental_age	3.67333
GS_DISC	8	34	mean_parental_age	3.67333
GS_DISC	8	35	mean_parental_age	3.67333
GS_DISC	8	36	mean_parental_age	3.67333
GS_DISC	8	37	mean_parental_age	3.67333
GS_DISC	8	38	mean_parental_age	3.67333
GS_DISC	8	39	mean_parental_age	3.67333
GS_DISC	8	40	mean_parental_age	3.67333
GS_DISC	9	1	mean_parental_age	4.67333
GS_DISC	9	2	mean_parental_age	4.67333
GS_DISC	9	3	mean_parental_age	4.14
GS_DISC	9	4	mean_parental_age	4.09
GS_DISC	9	5	mean_parental_age	3.67333
GS_DISC	9	6	mean_parental_age	3.67333
GS_DISC	9	7	mean_parental_age	3.67333
GS_DISC	9	8	mean_parental_age	3.67333
GS_DISC	9	9	mean_parental_age	3.67333
GS_DISC	9	10	mean_parental_age	3.67333
GS_DISC	9	11	mean_parental_age	3.67333
GS_DISC	9	12	mean_parental_age	3.67333
GS_DISC	9	13	mean_parental_age	3.67333
GS_DISC	9	14	mean_parental_age	3.67333
GS_DISC	9	15	mean_parental_age	3.67333
GS_DISC	9	16	mean_parental_age	3.67333
GS_DISC	9	17	mean_parental_age	3.67333
GS_DISC	9	18	mean_parental_age	3.67333
GS_DISC	9	19	mean_parental_age	3.67333
GS_DISC	9	20	mean_parental_age	3.67333
GS_DISC	9	21	mean_parental_age	3.67333
GS_DISC	9	22	mean_parental_age	3.67333
GS_DISC	9	23	mean_parental_age	3.67333
GS_DISC	9	24	mean_parental_age	3.67333
GS_DISC	9	25	mean_parental_age	3.67333
GS_DISC	9	26	mean_parental_age	3.67333
GS_DISC	9	27	mean_parental_age	3.67333
GS_DISC	9	28	mean_parental_age	3.67333
GS_DISC	9	29	mean_parental_age	3.67333
GS_DISC	9	30	mean_parental_age	3.67333
GS_DISC	9	31	mean_parental_age	3.67333
GS_DISC	9	32	mean_parental_age	3.67333
GS_DISC	9	33	mean_parental_age	3.67333
GS_DISC	9	34	mean_parental_age	3.67333
GS_DISC	9	35	mean_parental_age	3.67333
GS_DISC	9	36	mean_parental_age	3.67333
GS_DISC	9	37	mean_parental_age	3.67333
GS_DISC	9	38	mean_parental_age	3.67333
GS_DISC	9	39	mean_parental_age	3.67333
[truncated: 18,801 more rows]
